# Supplementary material for: Achieving Operational Universality through a Turing Complete Chemputer
Source: JACS Au. 2026 Jan 12;6(1):460–8. doi: 10.1021/jacsau.5c01382 (PMC12848720; doi:10.1021/jacsau.5c01382)
Supplement: Supplementary file 2 [file au5c01382_si_002.zip]

Archive with 54 entries (53 files):
- TuringData/
- __MACOSX/._TuringData
- TuringData/Turing_Full_Multicolour.json
- __MACOSX/TuringData/._Turing_Full_Multicolour.json
- TuringData/Blueprint_read_vial.xdl
- __MACOSX/TuringData/._Blueprint_read_vial.xdl
- TuringData/lab_turing_execution.py
- __MACOSX/TuringData/._lab_turing_execution.py
- TuringData/Blueprint_write_zero.xdl
- __MACOSX/TuringData/._Blueprint_write_zero.xdl
- TuringData/.DS_Store
- __MACOSX/TuringData/._.DS_Store
- TuringData/Blueprint_turing.xdl
- __MACOSX/TuringData/._Blueprint_turing.xdl
- TuringData/main.xdl
- __MACOSX/TuringData/._main.xdl
- TuringData/Turing_Full_Multicolour_Office.json
- __MACOSX/TuringData/._Turing_Full_Multicolour_Office.json
- TuringData/Blueprint_transition_BinAdd.xdl
- __MACOSX/TuringData/._Blueprint_transition_BinAdd.xdl
- TuringData/Blueprint_move_right.xdl
- __MACOSX/TuringData/._Blueprint_move_right.xdl
- TuringData/Blueprint_clean.xdl
- __MACOSX/TuringData/._Blueprint_clean.xdl
- TuringData/Blueprint_write_to_tape.xdl
- __MACOSX/TuringData/._Blueprint_write_to_tape.xdl
- TuringData/Blueprint_write_one.xdl
- __MACOSX/TuringData/._Blueprint_write_one.xdl
- TuringData/readme.md
- __MACOSX/TuringData/._readme.md
- TuringData/Blueprint_empty.xdl
- __MACOSX/TuringData/._Blueprint_empty.xdl
- TuringData/Blueprint_move_head.xdl
- __MACOSX/TuringData/._Blueprint_move_head.xdl
- TuringData/Blueprint_read_state.xdl
- __MACOSX/TuringData/._Blueprint_read_state.xdl
- TuringData/Blueprint_write_three.xdl
- __MACOSX/TuringData/._Blueprint_write_three.xdl
- TuringData/Blueprint_move_left.xdl
- __MACOSX/TuringData/._Blueprint_move_left.xdl
- TuringData/main.xdlexe
- __MACOSX/TuringData/._main.xdlexe
- TuringData/Blueprint_read_tape.xdl
- __MACOSX/TuringData/._Blueprint_read_tape.xdl
- TuringData/Blueprint_reset_all_variables.xdl
- __MACOSX/TuringData/._Blueprint_reset_all_variables.xdl
- TuringData/Blueprint_write_two.xdl
- __MACOSX/TuringData/._Blueprint_write_two.xdl
- TuringData/office_turing_execution.py
- __MACOSX/TuringData/._office_turing_execution.py
- TuringData/Blueprint_transition_BB6.xdl
- __MACOSX/TuringData/._Blueprint_transition_BB6.xdl
- TuringData/Blueprint_update_state.xdl
- __MACOSX/TuringData/._Blueprint_update_state.xdl
