# Supplementary material for: Achieving Operational Universality through a Turing Complete Chemputer
Source: JACS Au. 2026 Jan 12;6(1):460–8. doi: 10.1021/jacsau.5c01382 (PMC12848720; doi:10.1021/jacsau.5c01382)
Supplement: Supplementary file 2 [file au5c01382_si_002.zip › TuringData/Blueprint_read_vial.xdl]

    <Blueprint id='ReadVial'>
        <Hardware>
            <Component id="target" type="reactor" />
        </Hardware>


        <Reagents>
        </Reagents>

        <Procedure>
            <Measure step_id="READ_ORANGE" target="target" quantity="colour" comparison_value="Orange_Colour"
                true_if="equal" />
            <Measure step_id="READ_BLUE" target="target" quantity="colour" comparison_value="Blue_Colour"
                true_if="equal" />
            <Measure step_id="READ_GREEN" target="target" quantity="colour" comparison_value="Green_Colour"
                true_if="equal" />
            <Measure step_id="READ_WHITE" target="target" quantity="colour" comparison_value="white"
                true_if="equal" />
        </Procedure>
    </Blueprint>
