# Supplementary material for: Achieving Operational Universality through a Turing Complete Chemputer
Source: JACS Au. 2026 Jan 12;6(1):460–8. doi: 10.1021/jacsau.5c01382 (PMC12848720; doi:10.1021/jacsau.5c01382)
Supplement: Supplementary file 2 [file au5c01382_si_002.zip › TuringData/lab_turing_execution.py]

import time

debug_camera = False
debug_file = not debug_camera

roi_dict = {'ROI_1': (280, 1030, 100, 100), 'ROI_2': (480, 1030, 100, 100), 'ROI_3': (680, 1030, 100, 100), 'ROI_4': (890, 1030, 100, 100), 'ROI_5': (1100, 1030, 100, 100), 'ROI_6': (1350, 1030, 100, 100), 'ROI_7': (1550, 1030, 100, 100), 'ROI_8': (1780, 1030, 100, 100), 'ROI_9': (2200, 1030, 100, 100), 'ROI_10': (2400, 1030, 100, 100), 'ROI_11': (210, 240, 100, 100), 'ROI_12': (440, 220, 100, 100), 'ROI_13': (660, 220, 100, 100), 'ROI_14': (900, 220, 100, 100), 'ROI_15': (1170, 220, 100, 100), 'ROI_16': (1400, 220, 100, 100), 'ROI_17': (1640, 220, 100, 100), 'ROI_18': (1880, 220, 100, 100), 'ROI_19': (500, 500, 100, 100), 'ROI_20': (100, 700, 100, 100)}


if debug_camera:
    from SerialLabware import Camera
    
    # def generate_output_from_roi(roi_index, cam):
    #         output_line = f"ROI_Index:{roi_index}"
    #         rgb = cam.measure_colour_once(roi_index)
    #         output_line += f" RGB = {rgb}"
    #         close_colour = get_closest_colour(rgb=rgb)
    #         output_line += f" colour = {close_colour}"
    #         colour_center = colours_dict[close_colour]
    #         output_line += f" colour_center = {colour_center}"

    def give_all_colours(cam:Camera):
        from chemputerxdl.steps.steps_utility.measure import get_closest_colour
        colours_dict = {
        # "red": (255, 0, 0),
        "Green_Colour": (54, 154, 13),
        "Blue_Colour": (18, 143, 94),
        # "yellow": (255, 255, 0),
        # "magenta": (255, 0, 255),
        # "cyan": (0, 255, 255),
        "Orange_Colour":(145, 146, 1),
        "black": (0,0,0),
        "white": (138, 144, 140)
    }
        num_of_rois = cam.number_of_roi
        for _ in range(2):
            for roi_index in range(1,16):  #num_of_rois+1):
                output_line = f"ROI_Index:{roi_index}"
                rgb = cam.measure_colour_once(roi_index)
                output_line += f" RGB = {rgb}"
                close_colour = get_closest_colour(rgb=rgb)
                output_line += f" colour = {close_colour}"
                colour_center = colours_dict[close_colour]
                output_line += f" colour_center = {colour_center}"
                print(output_line)
            print("waiting 3s")
            time.sleep(3)

    webcam = Camera(connection_mode='rtsp',
                    address='192.168.1.108',
                    port='554/avstream/channel=1/stream=0.sdp',
                    experiment_folder_path = r'C:\code\full_xdl_stack\temp\TuringMulticolourCameraBranchesDEBUG\camera\\',
                    sampling_interval_s = 1,
                    sampling_duration_s = 1,
                    device_name='TuringCam',
                    experiment_type='monitoring',
                    **(roi_dict)
    )
    # webcam.roi_finder()
    # webcam.record_channels()
    # webcam.take_snapshot(draw="roi", roi=roi_dict)
    
    give_all_colours(webcam)


if debug_file:
    import os
    import ChemputerAPI
    from xdl import XDL
    from chemputerxdl import ChemputerPlatform
    from chempiler import Chempiler

    import SerialLabware

    simulation = False

    HERE = os.path.dirname(os.path.abspath(__file__))

    xdl_file = os.path.join(HERE, "main.xdl")
    graph_file = os.path.join(HERE, "Turing_Full_Multicolour.json")
    x = XDL(xdl_file, platform=ChemputerPlatform)
    x.prepare_for_execution(graph_file=graph_file, interactive=False)

    c = Chempiler(
        "camera_1",
        graph_file,
        "camera_chempiler",
        simulation,
        device_modules=[SerialLabware, ChemputerAPI]
    )
    x.execute(c)

        
