# Supplementary material for: Achieving Operational Universality through a Turing Complete Chemputer
Source: JACS Au. 2026 Jan 12;6(1):460–8. doi: 10.1021/jacsau.5c01382 (PMC12848720; doi:10.1021/jacsau.5c01382)
Supplement: Supplementary file 2 [file au5c01382_si_002.zip › TuringData/Blueprint_turing.xdl]

    <Blueprint id='TuringMachine'>
        <Hardware>
            <Component id="waste" type="waste" />
            <Component id="Tape_1" type="reactor" chemical="tape" />
            <Component id="Tape_2" type="reactor" chemical="tape" />
            <Component id="Tape_3" type="reactor" chemical="tape" />
            <Component id="Tape_4" type="reactor" chemical="tape" />
            <Component id="Tape_5" type="reactor" chemical="tape" />
            <Component id="Tape_6" type="reactor" chemical="tape" />
            <Component id="Tape_7" type="reactor" chemical="tape" />
            <Component id="Tape_8" type="reactor" chemical="tape" />
            <Component id="Head_1" type="reactor" chemical="head" />
            <Component id="Head_2" type="reactor" chemical="head" />
            <Component id="Head_3" type="reactor" chemical="head" />
            <Component id="Head_4" type="reactor" chemical="head" />
            <Component id="Head_5" type="reactor" chemical="head" />
            <Component id="Head_6" type="reactor" chemical="head" />
            <Component id="Head_7" type="reactor" chemical="head" />
            <Component id="Head_8" type="reactor" chemical="head" />
            <Component id="State_0" type="reactor" chemical="state" />
            <Component id="State_1" type="reactor" chemical="state" />

        </Hardware>


        <Reagents>
            <Reagent id='water' />
            <Reagent id='blue' />
            <Reagent id='orange' />
        </Reagents>

        <Procedure>


        <!-- XXXX XXXX PREPARATION XXXX XXXX -->
 
            
        <!-- <Clean target="Head_1"/> -->
        <!-- <Clean target="Head_2"/> -->
        <!-- <Clean target="Head_3"/> -->
        <!-- <Clean target="Head_4"/> -->
        <!-- <Clean target="Head_5"/> -->
        <!-- <Clean target="Head_6"/> -->
        <!-- <Clean target="Head_7"/> -->
        <!-- <Clean target="Head_8"/> -->

        <!-- <Clean target="Tape_1"/>
        <Clean target="Tape_2"/>
        <Clean target="Tape_3"/>
        <Clean target="Tape_4"/>
        <Clean target="Tape_5"/>
        <Clean target="Tape_6"/>
        <Clean target="Tape_7"/>
        <Clean target="Tape_8"/> -->
        <!-- <Clean target="Tape_3"/> -->
        <!-- <Clean target="Tape_6"/> -->
        
        <!-- <Clean target="Tape_6"/> -->
        <!-- <Clean target="Head_6"/> -->

        <!-- <WriteOne target="Head_8"/> -->
        <!-- <WriteTwo target="State_1"/> -->
        <!-- <WriteThree target="State_0"/> -->
        <!-- <WriteZero target="State_1"/> -->

        <!-- <WriteOne target="Tape_1"/> -->

        <!-- <WriteOne target="Tape_3"/> -->
        <WriteTwo target="Tape_4"/>


        <!-- <WriteOne target="Tape_7"/> -->
        <!-- <WriteOne target="Tape_8"/> -->

        <!-- XXXX XXXX EXECUTION XXXX XXXX -->

        <!-- <ReadVial target="Tape_1"/>
        <Confirm msg="T1 White" condition="READ_WHITE"/>
        <ReadVial target="Tape_2"/>
        <Confirm msg="T2 Orange" condition="READ_ORANGE"/>
        <ReadVial target="Tape_3"/>
        <Confirm msg="T3 Blue" condition="READ_BLUE"/>
        <ReadVial target="Tape_4"/>
        <Confirm msg="T4 Green" condition="READ_GREEN"/> -->
        <MoveLeft />

        <!-- <Confirm msg="Tape Blue" condition="READ_BLUE"/> -->
        
        
        <!-- PROCEDURE -->
        

        <Measure step_id="ERROR" target="waste" quantity="colour" comparison_value="no_colour"
        true_if="equal"/>

        <Measure step_id="HALT" target="waste" quantity="colour" comparison_value="no_colour"
            true_if="equal"/>


        <Repeat >
            <TransitionBinAdd/>
            <Monitor target="waste" quantity="brightness" max="30" min="29" condition="HALT"/>
            <Confirm msg="Execution halted, error was raised. Most likely because of an attempt to move out of bounds." condition="ERROR"/>
        </Repeat>

   
        </Procedure>
    </Blueprint>
