# Supplementary material for: Achieving Operational Universality through a Turing Complete Chemputer
Source: JACS Au. 2026 Jan 12;6(1):460–8. doi: 10.1021/jacsau.5c01382 (PMC12848720; doi:10.1021/jacsau.5c01382)
Supplement: Supplementary file 2 [file au5c01382_si_002.zip › TuringData/main.xdl]

<XDL>


    <Synthesis>
        <Hardware>
            <Component id="waste_middle" type="waste" />

            <Component id="Tape_1" type="reactor" chemical="tape" />
            <Component id="Tape_2" type="reactor" chemical="tape" />
            <Component id="Tape_3" type="reactor" chemical="tape" />
            <Component id="Tape_4" type="reactor" chemical="tape" />
            <Component id="Tape_5" type="reactor" chemical="tape" />
            <Component id="Tape_6" type="reactor" chemical="tape" />
            <Component id="Tape_7" type="reactor" chemical="tape" />
            <Component id="Tape_8" type="reactor" chemical="tape" />

            <Component id="Head_1" type="reactor" chemical="head" />
            <Component id="Head_2" type="reactor" chemical="head" />
            <Component id="Head_3" type="reactor" chemical="head" />
            <Component id="Head_4" type="reactor" chemical="head" />
            <Component id="Head_5" type="reactor" chemical="head" />
            <Component id="Head_6" type="reactor" chemical="head" />
            <Component id="Head_7" type="reactor" chemical="head" />
            <Component id="Head_8" type="reactor" chemical="head" />

            <Component id="State_A" type="reactor" chemical="state" />
            <Component id="State_B" type="reactor" chemical="state" /> 

            <!-- <Component id="flask_water" type="flask" chemical="water" /> -->
            <!-- <Component id="flask_blue" type="flask" chemical="blue_dyed_water" /> -->
            <!-- <Component id="flask_orange" type="flask" chemical="orange_dyed_water" /> -->
        </Hardware>

        <Reagents>
            <Reagent name="water" />
            <Reagent name="orange_dyed_water" />
            <Reagent name="blue_dyed_water" />
        </Reagents>

        <Procedure>

        <TuringMachine
            waste="waste_middle"
            Head_1="Head_1"
            Head_2="Head_2"
            Head_3="Head_3"
            Head_4="Head_4"
            Head_5="Head_5"
            Head_6="Head_6"
            Head_7="Head_7"
            Head_8="Head_8"
            Tape_1="Tape_1"
            Tape_2="Tape_2"
            Tape_3="Tape_3"
            Tape_4="Tape_4"
            Tape_5="Tape_5"
            Tape_6="Tape_6"
            Tape_7="Tape_7"
            Tape_8="Tape_8"
            State_0="State_A"
            State_1="State_B"
            water="water"
            orange="orange_dyed_water"
            blue="blue_dyed_water"
        />

        </Procedure>
    </Synthesis>
</XDL>
