# Supplementary material for: Achieving Operational Universality through a Turing Complete Chemputer
Source: JACS Au. 2026 Jan 12;6(1):460–8. doi: 10.1021/jacsau.5c01382 (PMC12848720; doi:10.1021/jacsau.5c01382)
Supplement: Supplementary file 2 [file au5c01382_si_002.zip › TuringData/Turing_Full_Multicolour_Office.json]

{
  "nodes": [
    {
      "id": "valve_right",
      "type": "valve",
      "x": 160,
      "y": 400,
      "internalId": 13,
      "label": "valve_right",
      "class": "ChemputerValve",
      "name": "valve_right",
      "address": "192.168.1.23",
      "current_volume": 0
    },
    {
      "id": "pump_right",
      "type": "pump",
      "x": 160,
      "y": 280,
      "internalId": 14,
      "label": "pump_right",
      "class": "ChemputerPump",
      "name": "pump_right",
      "address": "192.168.1.28",
      "max_volume": 10,
      "current_volume": 0
    },
    {
      "id": "waste_right",
      "type": "waste",
      "x": 0,
      "y": 280,
      "internalId": 15,
      "label": "waste_right",
      "class": "ChemputerWaste",
      "name": "waste_right",
      "current_volume": 0,
      "max_volume": 100,
      "necks": 1,
      "can_filter": false
    },
    {
      "id": "valve_middle",
      "type": "valve",
      "x": -240,
      "y": 400,
      "internalId": 33,
      "label": "valve_middle",
      "class": "ChemputerValve",
      "name": "valve_middle",
      "address": "192.168.1.10",
      "current_volume": 0
    },
    {
      "id": "pump_middle",
      "type": "pump",
      "x": -240,
      "y": 280,
      "internalId": 36,
      "label": "pump_middle",
      "class": "ChemputerPump",
      "name": "pump_middle",
      "address": "192.168.1.22",
      "max_volume": 10,
      "current_volume": 0
    },
    {
      "id": "waste_middle",
      "type": "waste",
      "x": -80,
      "y": 280,
      "internalId": 47,
      "label": "waste_middle",
      "class": "ChemputerWaste",
      "name": "waste_middle",
      "current_volume": 0,
      "max_volume": 100,
      "necks": 1,
      "can_filter": false
    },
    {
      "id": "valve_left",
      "type": "valve",
      "x": -640,
      "y": 400,
      "internalId": 61,
      "label": "valve_left",
      "class": "ChemputerValve",
      "name": "valve_left",
      "address": "192.168.1.11",
      "current_volume": 0
    },
    {
      "id": "pump_left",
      "type": "pump",
      "x": -640,
      "y": 280,
      "internalId": 62,
      "label": "pump_left",
      "class": "ChemputerPump",
      "name": "pump_left",
      "address": "192.168.1.16",
      "max_volume": 10,
      "current_volume": 0
    },
    {
      "id": "waste_left",
      "type": "waste",
      "x": -480,
      "y": 280,
      "internalId": 67,
      "label": "waste_left",
      "class": "ChemputerWaste",
      "name": "waste_left",
      "current_volume": 0,
      "max_volume": 100,
      "necks": 1,
      "can_filter": false
    },
    {
      "id": "flask_water",
      "type": "flask",
      "x": -400,
      "y": 280,
      "internalId": 3,
      "label": "flask_water",
      "class": "ChemputerFlask",
      "name": "flask_water",
      "chemical": "water",
      "current_volume": 100,
      "max_volume": 100,
      "can_filter": false,
      "buffer_flask": false
    },
    {
      "id": "Camera",
      "type": "custom",
      "x": -240,
      "y": 680,
      "customProperties": {
        "roi_1": {
          "name": "ROI_1",
          "id": "roi_1",
          "units": "",
          "type": "str"
        },
        "roi_2": {
          "name": "ROI_2",
          "id": "roi_2",
          "units": "",
          "type": "str"
        },
        "roi_3": {
          "name": "ROI_3",
          "id": "roi_3",
          "units": "",
          "type": "str"
        },
        "roi_4": {
          "name": "ROI_4",
          "id": "roi_4",
          "units": "",
          "type": "str"
        },
        "roi_5": {
          "name": "ROI_5",
          "id": "roi_5",
          "units": "",
          "type": "str"
        },
        "roi_6": {
          "name": "ROI_6",
          "id": "roi_6",
          "units": "",
          "type": "str"
        },
        "roi_7": {
          "name": "ROI_7",
          "id": "roi_7",
          "units": "",
          "type": "str"
        },
        "roi_8": {
          "name": "ROI_8",
          "id": "roi_8",
          "units": "",
          "type": "str"
        },
        "roi_9": {
          "name": "ROI_9",
          "id": "roi_9",
          "units": "",
          "type": "str"
        },
        "roi_10": {
          "name": "ROI_10",
          "id": "roi_10",
          "units": "",
          "type": "str"
        },
        "roi_11": {
          "name": "ROI_11",
          "id": "roi_11",
          "units": "",
          "type": "str"
        },
        "roi_12": {
          "name": "ROI_12",
          "id": "roi_12",
          "units": "",
          "type": "str"
        },
        "roi_13": {
          "name": "ROI_13",
          "id": "roi_13",
          "units": "",
          "type": "str"
        },
        "roi_14": {
          "name": "ROI_14",
          "id": "roi_14",
          "units": "",
          "type": "str"
        },
        "roi_15": {
          "name": "ROI_15",
          "id": "roi_15",
          "units": "",
          "type": "str"
        },
        "roi_16": {
          "name": "ROI_16",
          "id": "roi_16",
          "units": "",
          "type": "str"
        },
        "roi_17": {
          "name": "ROI_17",
          "id": "roi_17",
          "units": "",
          "type": "str"
        },
        "roi_18": {
          "name": "ROI_18",
          "id": "roi_18",
          "units": "",
          "type": "str"
        },
        "roi_19": {
          "name": "ROI_19",
          "id": "roi_19",
          "units": "",
          "type": "str"
        },
        "roi_20": {
          "name": "ROI_20",
          "id": "roi_20",
          "units": "",
          "type": "str"
        },
        "name": {
          "name": "Name",
          "id": "name",
          "units": "",
          "type": "str"
        },
        "address": {
          "name": "Address",
          "id": "address",
          "units": "",
          "type": "str"
        },
        "sampling_interval": {
          "name": "Sampling_Interval",
          "id": "sampling_interval",
          "units": "",
          "type": "int"
        },
        "sampling_duration": {
          "name": "Sampling_Duration",
          "id": "sampling_duration",
          "units": "",
          "type": "int"
        },
        "roi_coord": {
          "name": "ROI_Coord",
          "id": "roi_coord",
          "units": "",
          "type": "str"
        },
        "experiment_folder_path": {
          "name": "Experiment_Folder_Path",
          "id": "experiment_folder_path",
          "units": "",
          "type": "str"
        },
        "connection_mode": {
          "name": "Connection_Mode",
          "id": "connection_mode",
          "units": "",
          "type": "str"
        },
        "port": {
          "name": "Port",
          "id": "port",
          "units": "",
          "type": "str"
        }
      },
      "internalId": 44,
      "label": "Camera",
      "class": "Camera",
      "address": "192.168.1.108",
      "sampling_interval": 1,
      "sampling_duration": 1,
      "roi_coord": "(20,970,200,250)",
      "experiment_folder_path": "C:\\code\\full_xdl_stack\\Oleg_execution\\camera\\",
      "connection_mode": "usb",
      "port": "1",
      "name": "Camera",
      "roi_1": "(280, 1030, 100, 100)",
      "roi_2": "(480, 1030, 100, 100)",
      "roi_3": "(680, 1030, 100, 100)",
      "roi_4": "(890, 1030, 100, 100)",
      "roi_5": "(1100, 1030, 100, 100)",
      "roi_6": "(1350, 1030, 100, 100)",
      "roi_7": "(1550, 1030, 100, 100)",
      "roi_8": "(1780, 1030, 100, 100)",
      "roi_9": "(2200, 1030, 100, 100)",
      "roi_10": "(2400, 1030, 100, 100)",
      "roi_11": "(210, 240, 100, 100)",
      "roi_12": "(440, 220, 100, 100)",
      "roi_13": "(660, 220, 100, 100)",
      "roi_14": "(900, 220, 100, 100)",
      "roi_15": "(1170, 220, 100, 100)",
      "roi_16": "(1400, 220, 100, 100)",
      "roi_17": "(1640, 220, 100, 100)",
      "roi_18": "(1880, 220, 100, 100)",
      "roi_19": "(500, 500, 100, 100)",
      "roi_20": "(100, 700, 100, 100)"
    },
    {
      "id": "valve_daisy_left",
      "type": "valve",
      "x": -640,
      "y": 680,
      "internalId": 59,
      "label": "valve_daisy_left",
      "class": "ChemputerValve",
      "name": "valve_daisy_left",
      "address": "192.168.1.52",
      "current_volume": 0
    },
    {
      "id": "valve_daisy_right",
      "type": "valve",
      "x": 160,
      "y": 680,
      "internalId": 60,
      "label": "valve_daisy_right",
      "class": "ChemputerValve",
      "name": "valve_daisy_right",
      "address": "192.168.1.33",
      "current_volume": 0
    },
    {
      "id": "State_A",
      "type": "reactor",
      "x": -280,
      "y": 480,
      "internalId": 1,
      "label": "State_A",
      "class": "ChemputerReactor",
      "name": "State_A",
      "current_volume": 0,
      "max_volume": 100,
      "necks": 1,
      "can_filter": false
    },
    {
      "id": "State_B",
      "type": "reactor",
      "x": -200,
      "y": 480,
      "internalId": 2,
      "label": "State_B",
      "class": "ChemputerReactor",
      "name": "State_B",
      "current_volume": 0,
      "max_volume": 100,
      "necks": 1,
      "can_filter": false
    },
    {
      "id": "Head_1",
      "type": "reactor",
      "x": -520,
      "y": 560,
      "internalId": 12,
      "label": "Head_1",
      "class": "ChemputerReactor",
      "name": "Head_1",
      "current_volume": 0,
      "max_volume": 100,
      "necks": 1,
      "can_filter": false
    },
    {
      "id": "Head_2",
      "type": "reactor",
      "x": -440,
      "y": 560,
      "internalId": 19,
      "label": "Head_2",
      "class": "ChemputerReactor",
      "name": "Head_2",
      "current_volume": 0,
      "max_volume": 100,
      "necks": 1,
      "can_filter": false
    },
    {
      "id": "Head_3",
      "type": "reactor",
      "x": -360,
      "y": 560,
      "internalId": 20,
      "label": "Head_3",
      "class": "ChemputerReactor",
      "name": "Head_3",
      "current_volume": 0,
      "max_volume": 100,
      "necks": 1,
      "can_filter": false
    },
    {
      "id": "Head_4",
      "type": "reactor",
      "x": -280,
      "y": 560,
      "internalId": 21,
      "label": "Head_4",
      "class": "ChemputerReactor",
      "name": "Head_4",
      "current_volume": 0,
      "max_volume": 100,
      "necks": 1,
      "can_filter": false
    },
    {
      "id": "Head_5",
      "type": "reactor",
      "x": -200,
      "y": 560,
      "internalId": 22,
      "label": "Head_5",
      "class": "ChemputerReactor",
      "name": "Head_5",
      "current_volume": 0,
      "max_volume": 100,
      "necks": 1,
      "can_filter": false
    },
    {
      "id": "Head_6",
      "type": "reactor",
      "x": -120,
      "y": 560,
      "internalId": 23,
      "label": "Head_6",
      "class": "ChemputerReactor",
      "name": "Head_6",
      "current_volume": 0,
      "max_volume": 100,
      "necks": 1,
      "can_filter": false
    },
    {
      "id": "Head_7",
      "type": "reactor",
      "x": -40,
      "y": 560,
      "internalId": 24,
      "label": "Head_7",
      "class": "ChemputerReactor",
      "name": "Head_7",
      "current_volume": 0,
      "max_volume": 100,
      "necks": 1,
      "can_filter": false
    },
    {
      "id": "Head_8",
      "type": "reactor",
      "x": 40,
      "y": 560,
      "internalId": 25,
      "label": "Head_8",
      "class": "ChemputerReactor",
      "name": "Head_8",
      "current_volume": 0,
      "max_volume": 100,
      "necks": 1,
      "can_filter": false
    },
    {
      "id": "Tape_4",
      "type": "reactor",
      "x": -280,
      "y": 800,
      "internalId": 32,
      "label": "Tape_4",
      "class": "ChemputerReactor",
      "name": "Tape_4",
      "current_volume": 0,
      "max_volume": 100,
      "necks": 1,
      "can_filter": false
    },
    {
      "id": "Tape_3",
      "type": "reactor",
      "x": -360,
      "y": 800,
      "internalId": 39,
      "label": "Tape_3",
      "class": "ChemputerReactor",
      "name": "Tape_3",
      "current_volume": 0,
      "max_volume": 100,
      "necks": 1,
      "can_filter": false
    },
    {
      "id": "Tape_2",
      "type": "reactor",
      "x": -440,
      "y": 800,
      "internalId": 40,
      "label": "Tape_2",
      "class": "ChemputerReactor",
      "name": "Tape_2",
      "current_volume": 0,
      "max_volume": 100,
      "necks": 1,
      "can_filter": false
    },
    {
      "id": "Tape_1",
      "type": "reactor",
      "x": -520,
      "y": 800,
      "internalId": 41,
      "label": "Tape_1",
      "class": "ChemputerReactor",
      "name": "Tape_1",
      "current_volume": 0,
      "max_volume": 100,
      "necks": 1,
      "can_filter": false
    },
    {
      "id": "Tape_5",
      "type": "reactor",
      "x": -200,
      "y": 800,
      "internalId": 42,
      "label": "Tape_5",
      "class": "ChemputerReactor",
      "name": "Tape_5",
      "current_volume": 0,
      "max_volume": 100,
      "necks": 1,
      "can_filter": false
    },
    {
      "id": "Tape_6",
      "type": "reactor",
      "x": -120,
      "y": 800,
      "internalId": 43,
      "label": "Tape_6",
      "class": "ChemputerReactor",
      "name": "Tape_6",
      "current_volume": 0,
      "max_volume": 100,
      "necks": 1,
      "can_filter": false
    },
    {
      "id": "Tape_7",
      "type": "reactor",
      "x": -40,
      "y": 800,
      "internalId": 45,
      "label": "Tape_7",
      "class": "ChemputerReactor",
      "name": "Tape_7",
      "current_volume": 0,
      "max_volume": 100,
      "necks": 1,
      "can_filter": false
    },
    {
      "id": "Tape_8",
      "type": "reactor",
      "x": 40,
      "y": 800,
      "internalId": 46,
      "label": "Tape_8",
      "class": "ChemputerReactor",
      "name": "Tape_8",
      "current_volume": 0,
      "max_volume": 100,
      "necks": 1,
      "can_filter": false
    },
    {
      "id": "flask_orange",
      "type": "flask",
      "x": -480,
      "y": 680,
      "class": "ChemputerFlask",
      "name": "flask_orange",
      "chemical": "orange_dyed_water",
      "current_volume": 100,
      "max_volume": 100,
      "can_filter": false,
      "buffer_flask": false,
      "internalId": 105,
      "label": "flask_orange"
    },
    {
      "id": "flask_blue",
      "type": "flask",
      "x": 0,
      "y": 680,
      "class": "ChemputerFlask",
      "name": "flask_blue",
      "chemical": "blue_dyed_water",
      "current_volume": 100,
      "max_volume": 100,
      "can_filter": false,
      "buffer_flask": false,
      "internalId": 106,
      "label": "flask_blue"
    }
  ],
  "links": [
    {
      "id": 16,
      "sourceInternal": 14,
      "targetInternal": 13,
      "source": "pump_right",
      "target": "valve_right",
      "port": "(0,-1)",
      "tubeLength": 0,
      "tubeDiameter": 0
    },
    {
      "id": 17,
      "sourceInternal": 13,
      "targetInternal": 14,
      "source": "valve_right",
      "target": "pump_right",
      "port": "(-1,0)",
      "tubeLength": 0,
      "tubeDiameter": 0
    },
    {
      "id": 18,
      "sourceInternal": 13,
      "targetInternal": 15,
      "source": "valve_right",
      "target": "waste_right",
      "port": "(0,0)",
      "tubeLength": 0,
      "tubeDiameter": 0
    },
    {
      "id": 34,
      "sourceInternal": 13,
      "targetInternal": 33,
      "source": "valve_right",
      "target": "valve_middle",
      "port": "(2,1)",
      "tubeLength": 0,
      "tubeDiameter": 0
    },
    {
      "id": 35,
      "sourceInternal": 33,
      "targetInternal": 13,
      "source": "valve_middle",
      "target": "valve_right",
      "port": "(1,2)",
      "tubeLength": 0,
      "tubeDiameter": 0
    },
    {
      "id": 37,
      "sourceInternal": 36,
      "targetInternal": 33,
      "source": "pump_middle",
      "target": "valve_middle",
      "port": "(0,-1)",
      "tubeLength": 0,
      "tubeDiameter": 0
    },
    {
      "id": 38,
      "sourceInternal": 33,
      "targetInternal": 36,
      "source": "valve_middle",
      "target": "pump_middle",
      "port": "(-1,0)",
      "tubeLength": 0,
      "tubeDiameter": 0
    },
    {
      "id": 48,
      "sourceInternal": 33,
      "targetInternal": 47,
      "source": "valve_middle",
      "target": "waste_middle",
      "port": "(0,0)",
      "tubeLength": 0,
      "tubeDiameter": 0
    },
    {
      "id": 63,
      "sourceInternal": 62,
      "targetInternal": 61,
      "source": "pump_left",
      "target": "valve_left",
      "port": "(0,-1)",
      "tubeLength": 0,
      "tubeDiameter": 0
    },
    {
      "id": 64,
      "sourceInternal": 61,
      "targetInternal": 62,
      "source": "valve_left",
      "target": "pump_left",
      "port": "(-1,0)",
      "tubeLength": 0,
      "tubeDiameter": 0
    },
    {
      "id": 65,
      "sourceInternal": 33,
      "targetInternal": 61,
      "source": "valve_middle",
      "target": "valve_left",
      "port": "(2,1)",
      "tubeLength": 0,
      "tubeDiameter": 0
    },
    {
      "id": 66,
      "sourceInternal": 61,
      "targetInternal": 33,
      "source": "valve_left",
      "target": "valve_middle",
      "port": "(1,2)",
      "tubeLength": 0,
      "tubeDiameter": 0
    },
    {
      "id": 68,
      "sourceInternal": 61,
      "targetInternal": 67,
      "source": "valve_left",
      "target": "waste_left",
      "port": "(0,0)",
      "tubeLength": 0,
      "tubeDiameter": 0
    },
    {
      "id": 57,
      "sourceInternal": 44,
      "targetInternal": 3,
      "source": "Camera",
      "target": "flask_water",
      "port": "(19,)",
      "tubeLength": 0,
      "tubeDiameter": 0
    },
    {
      "id": 0,
      "sourceInternal": 3,
      "targetInternal": 33,
      "source": "flask_water",
      "target": "valve_middle",
      "port": "(0,3)",
      "tubeLength": 0,
      "tubeDiameter": 0
    },
    {
      "id": 4,
      "sourceInternal": 33,
      "targetInternal": 1,
      "source": "valve_middle",
      "target": "State_A",
      "port": "(4,0)",
      "tubeLength": 0,
      "tubeDiameter": 0
    },
    {
      "id": 5,
      "sourceInternal": 1,
      "targetInternal": 33,
      "source": "State_A",
      "target": "valve_middle",
      "port": "(0,4)",
      "tubeLength": 0,
      "tubeDiameter": 0
    },
    {
      "id": 6,
      "sourceInternal": 33,
      "targetInternal": 2,
      "source": "valve_middle",
      "target": "State_B",
      "port": "(5,0)",
      "tubeLength": 0,
      "tubeDiameter": 0
    },
    {
      "id": 7,
      "sourceInternal": 2,
      "targetInternal": 33,
      "source": "State_B",
      "target": "valve_middle",
      "port": "(0,5)",
      "tubeLength": 0,
      "tubeDiameter": 0
    },
    {
      "id": 8,
      "sourceInternal": 59,
      "targetInternal": 61,
      "source": "valve_daisy_left",
      "target": "valve_left",
      "port": "(-1,2)",
      "tubeLength": 0,
      "tubeDiameter": 0
    },
    {
      "id": 9,
      "sourceInternal": 61,
      "targetInternal": 59,
      "source": "valve_left",
      "target": "valve_daisy_left",
      "port": "(2,-1)",
      "tubeLength": 0,
      "tubeDiameter": 0
    },
    {
      "id": 10,
      "sourceInternal": 13,
      "targetInternal": 60,
      "source": "valve_right",
      "target": "valve_daisy_right",
      "port": "(1,-1)",
      "tubeLength": 0,
      "tubeDiameter": 0
    },
    {
      "id": 11,
      "sourceInternal": 60,
      "targetInternal": 13,
      "source": "valve_daisy_right",
      "target": "valve_right",
      "port": "(-1,1)",
      "tubeLength": 0,
      "tubeDiameter": 0
    },
    {
      "id": 26,
      "sourceInternal": 61,
      "targetInternal": 21,
      "source": "valve_left",
      "target": "Head_4",
      "port": "(5,0)",
      "tubeLength": 0,
      "tubeDiameter": 0
    },
    {
      "id": 27,
      "sourceInternal": 21,
      "targetInternal": 61,
      "source": "Head_4",
      "target": "valve_left",
      "port": "(0,5)",
      "tubeLength": 0,
      "tubeDiameter": 0
    },
    {
      "id": 28,
      "sourceInternal": 61,
      "targetInternal": 20,
      "source": "valve_left",
      "target": "Head_3",
      "port": "(4,0)",
      "tubeLength": 0,
      "tubeDiameter": 0
    },
    {
      "id": 29,
      "sourceInternal": 20,
      "targetInternal": 61,
      "source": "Head_3",
      "target": "valve_left",
      "port": "(0,4)",
      "tubeLength": 0,
      "tubeDiameter": 0
    },
    {
      "id": 30,
      "sourceInternal": 61,
      "targetInternal": 19,
      "source": "valve_left",
      "target": "Head_2",
      "port": "(3,0)",
      "tubeLength": 0,
      "tubeDiameter": 0
    },
    {
      "id": 31,
      "sourceInternal": 19,
      "targetInternal": 61,
      "source": "Head_2",
      "target": "valve_left",
      "port": "(0,3)",
      "tubeLength": 0,
      "tubeDiameter": 0
    },
    {
      "id": 49,
      "sourceInternal": 13,
      "targetInternal": 22,
      "source": "valve_right",
      "target": "Head_5",
      "port": "(3,0)",
      "tubeLength": 0,
      "tubeDiameter": 0
    },
    {
      "id": 50,
      "sourceInternal": 22,
      "targetInternal": 13,
      "source": "Head_5",
      "target": "valve_right",
      "port": "(0,3)",
      "tubeLength": 0,
      "tubeDiameter": 0
    },
    {
      "id": 51,
      "sourceInternal": 13,
      "targetInternal": 23,
      "source": "valve_right",
      "target": "Head_6",
      "port": "(4,0)",
      "tubeLength": 0,
      "tubeDiameter": 0
    },
    {
      "id": 52,
      "sourceInternal": 23,
      "targetInternal": 13,
      "source": "Head_6",
      "target": "valve_right",
      "port": "(0,4)",
      "tubeLength": 0,
      "tubeDiameter": 0
    },
    {
      "id": 53,
      "sourceInternal": 13,
      "targetInternal": 24,
      "source": "valve_right",
      "target": "Head_7",
      "port": "(5,0)",
      "tubeLength": 0,
      "tubeDiameter": 0
    },
    {
      "id": 54,
      "sourceInternal": 24,
      "targetInternal": 13,
      "source": "Head_7",
      "target": "valve_right",
      "port": "(0,5)",
      "tubeLength": 0,
      "tubeDiameter": 0
    },
    {
      "id": 55,
      "sourceInternal": 44,
      "targetInternal": 47,
      "source": "Camera",
      "target": "waste_middle",
      "port": "(20,)",
      "tubeLength": 0,
      "tubeDiameter": 0
    },
    {
      "id": 56,
      "sourceInternal": 60,
      "targetInternal": 25,
      "source": "valve_daisy_right",
      "target": "Head_8",
      "port": "(3,0)",
      "tubeLength": 0,
      "tubeDiameter": 0
    },
    {
      "id": 58,
      "sourceInternal": 25,
      "targetInternal": 60,
      "source": "Head_8",
      "target": "valve_daisy_right",
      "port": "(0,3)",
      "tubeLength": 0,
      "tubeDiameter": 0
    },
    {
      "id": 69,
      "sourceInternal": 59,
      "targetInternal": 12,
      "source": "valve_daisy_left",
      "target": "Head_1",
      "port": "(0,0)",
      "tubeLength": 0,
      "tubeDiameter": 0
    },
    {
      "id": 70,
      "sourceInternal": 12,
      "targetInternal": 59,
      "source": "Head_1",
      "target": "valve_daisy_left",
      "port": "(0,0)",
      "tubeLength": 0,
      "tubeDiameter": 0
    },
    {
      "id": 71,
      "sourceInternal": 59,
      "targetInternal": 41,
      "source": "valve_daisy_left",
      "target": "Tape_1",
      "port": "(1,0)",
      "tubeLength": 0,
      "tubeDiameter": 0
    },
    {
      "id": 72,
      "sourceInternal": 41,
      "targetInternal": 59,
      "source": "Tape_1",
      "target": "valve_daisy_left",
      "port": "(0,1)",
      "tubeLength": 0,
      "tubeDiameter": 0
    },
    {
      "id": 73,
      "sourceInternal": 59,
      "targetInternal": 40,
      "source": "valve_daisy_left",
      "target": "Tape_2",
      "port": "(2,0)",
      "tubeLength": 0,
      "tubeDiameter": 0
    },
    {
      "id": 74,
      "sourceInternal": 40,
      "targetInternal": 59,
      "source": "Tape_2",
      "target": "valve_daisy_left",
      "port": "(0,2)",
      "tubeLength": 0,
      "tubeDiameter": 0
    },
    {
      "id": 75,
      "sourceInternal": 59,
      "targetInternal": 39,
      "source": "valve_daisy_left",
      "target": "Tape_3",
      "port": "(3,0)",
      "tubeLength": 0,
      "tubeDiameter": 0
    },
    {
      "id": 76,
      "sourceInternal": 39,
      "targetInternal": 59,
      "source": "Tape_3",
      "target": "valve_daisy_left",
      "port": "(0,3)",
      "tubeLength": 0,
      "tubeDiameter": 0
    },
    {
      "id": 77,
      "sourceInternal": 59,
      "targetInternal": 32,
      "source": "valve_daisy_left",
      "target": "Tape_4",
      "port": "(4,0)",
      "tubeLength": 0,
      "tubeDiameter": 0
    },
    {
      "id": 78,
      "sourceInternal": 32,
      "targetInternal": 59,
      "source": "Tape_4",
      "target": "valve_daisy_left",
      "port": "(0,4)",
      "tubeLength": 0,
      "tubeDiameter": 0
    },
    {
      "id": 79,
      "sourceInternal": 60,
      "targetInternal": 46,
      "source": "valve_daisy_right",
      "target": "Tape_8",
      "port": "(5,0)",
      "tubeLength": 0,
      "tubeDiameter": 0
    },
    {
      "id": 80,
      "sourceInternal": 46,
      "targetInternal": 60,
      "source": "Tape_8",
      "target": "valve_daisy_right",
      "port": "(0,5)",
      "tubeLength": 0,
      "tubeDiameter": 0
    },
    {
      "id": 81,
      "sourceInternal": 60,
      "targetInternal": 45,
      "source": "valve_daisy_right",
      "target": "Tape_7",
      "port": "(0,0)",
      "tubeLength": 0,
      "tubeDiameter": 0
    },
    {
      "id": 82,
      "sourceInternal": 45,
      "targetInternal": 60,
      "source": "Tape_7",
      "target": "valve_daisy_right",
      "port": "(0,0)",
      "tubeLength": 0,
      "tubeDiameter": 0
    },
    {
      "id": 83,
      "sourceInternal": 60,
      "targetInternal": 43,
      "source": "valve_daisy_right",
      "target": "Tape_6",
      "port": "(1,0)",
      "tubeLength": 0,
      "tubeDiameter": 0
    },
    {
      "id": 84,
      "sourceInternal": 43,
      "targetInternal": 60,
      "source": "Tape_6",
      "target": "valve_daisy_right",
      "port": "(0,1)",
      "tubeLength": 0,
      "tubeDiameter": 0
    },
    {
      "id": 85,
      "sourceInternal": 60,
      "targetInternal": 42,
      "source": "valve_daisy_right",
      "target": "Tape_5",
      "port": "(2,0)",
      "tubeLength": 0,
      "tubeDiameter": 0
    },
    {
      "id": 86,
      "sourceInternal": 42,
      "targetInternal": 60,
      "source": "Tape_5",
      "target": "valve_daisy_right",
      "port": "(0,2)",
      "tubeLength": 0,
      "tubeDiameter": 0
    },
    {
      "id": 87,
      "sourceInternal": 44,
      "targetInternal": 41,
      "source": "Camera",
      "target": "Tape_1",
      "port": "(1,)",
      "tubeLength": 0,
      "tubeDiameter": 0
    },
    {
      "id": 88,
      "sourceInternal": 44,
      "targetInternal": 40,
      "source": "Camera",
      "target": "Tape_2",
      "port": "(2,)",
      "tubeLength": 0,
      "tubeDiameter": 0
    },
    {
      "id": 89,
      "sourceInternal": 44,
      "targetInternal": 39,
      "source": "Camera",
      "target": "Tape_3",
      "port": "(3,)",
      "tubeLength": 0,
      "tubeDiameter": 0
    },
    {
      "id": 90,
      "sourceInternal": 44,
      "targetInternal": 32,
      "source": "Camera",
      "target": "Tape_4",
      "port": "(4,)",
      "tubeLength": 0,
      "tubeDiameter": 0
    },
    {
      "id": 91,
      "sourceInternal": 44,
      "targetInternal": 42,
      "source": "Camera",
      "target": "Tape_5",
      "port": "(5,)",
      "tubeLength": 0,
      "tubeDiameter": 0
    },
    {
      "id": 92,
      "sourceInternal": 44,
      "targetInternal": 43,
      "source": "Camera",
      "target": "Tape_6",
      "port": "(6,)",
      "tubeLength": 0,
      "tubeDiameter": 0
    },
    {
      "id": 93,
      "sourceInternal": 44,
      "targetInternal": 45,
      "source": "Camera",
      "target": "Tape_7",
      "port": "(7,)",
      "tubeLength": 0,
      "tubeDiameter": 0
    },
    {
      "id": 94,
      "sourceInternal": 44,
      "targetInternal": 46,
      "source": "Camera",
      "target": "Tape_8",
      "port": "(8,)",
      "tubeLength": 0,
      "tubeDiameter": 0
    },
    {
      "id": 95,
      "sourceInternal": 44,
      "targetInternal": 1,
      "source": "Camera",
      "target": "State_A",
      "port": "(9,)",
      "tubeLength": 0,
      "tubeDiameter": 0
    },
    {
      "id": 96,
      "sourceInternal": 44,
      "targetInternal": 2,
      "source": "Camera",
      "target": "State_B",
      "port": "(10,)",
      "tubeLength": 0,
      "tubeDiameter": 0
    },
    {
      "id": 97,
      "sourceInternal": 44,
      "targetInternal": 12,
      "source": "Camera",
      "target": "Head_1",
      "port": "(11,)",
      "tubeLength": 0,
      "tubeDiameter": 0
    },
    {
      "id": 98,
      "sourceInternal": 44,
      "targetInternal": 19,
      "source": "Camera",
      "target": "Head_2",
      "port": "(12,)",
      "tubeLength": 0,
      "tubeDiameter": 0
    },
    {
      "id": 99,
      "sourceInternal": 44,
      "targetInternal": 20,
      "source": "Camera",
      "target": "Head_3",
      "port": "(13,)",
      "tubeLength": 0,
      "tubeDiameter": 0
    },
    {
      "id": 100,
      "sourceInternal": 44,
      "targetInternal": 21,
      "source": "Camera",
      "target": "Head_4",
      "port": "(14,)",
      "tubeLength": 0,
      "tubeDiameter": 0
    },
    {
      "id": 101,
      "sourceInternal": 44,
      "targetInternal": 22,
      "source": "Camera",
      "target": "Head_5",
      "port": "(15,)",
      "tubeLength": 0,
      "tubeDiameter": 0
    },
    {
      "id": 102,
      "sourceInternal": 44,
      "targetInternal": 23,
      "source": "Camera",
      "target": "Head_6",
      "port": "(16,)",
      "tubeLength": 0,
      "tubeDiameter": 0
    },
    {
      "id": 103,
      "sourceInternal": 44,
      "targetInternal": 24,
      "source": "Camera",
      "target": "Head_7",
      "port": "(17,)",
      "tubeLength": 0,
      "tubeDiameter": 0
    },
    {
      "id": 104,
      "sourceInternal": 44,
      "targetInternal": 25,
      "source": "Camera",
      "target": "Head_8",
      "port": "(18,)",
      "tubeLength": 0,
      "tubeDiameter": 0
    },
    {
      "id": 107,
      "sourceInternal": 106,
      "targetInternal": 60,
      "source": "flask_blue",
      "target": "valve_daisy_right",
      "port": "(0,4)",
      "tubeLength": 0,
      "tubeDiameter": 0
    },
    {
      "id": 108,
      "sourceInternal": 105,
      "targetInternal": 59,
      "source": "flask_orange",
      "target": "valve_daisy_left",
      "port": "(0,5)",
      "tubeLength": 0,
      "tubeDiameter": 0
    }
  ]
}
