# Supplementary material for: Achieving Operational Universality through a Turing Complete Chemputer
Source: JACS Au. 2026 Jan 12;6(1):460–8. doi: 10.1021/jacsau.5c01382 (PMC12848720; doi:10.1021/jacsau.5c01382)
Supplement: Supplementary file 2 [file au5c01382_si_002.zip › TuringData/Blueprint_transition_BinAdd.xdl]

<Blueprint id='TransitionBinAdd'>
    <Hardware>
        <Component id="waste" type="waste" />
        <Component id="Tape_1" type="reactor" chemical="tape" />
        <Component id="Tape_2" type="reactor" chemical="tape" />
        <Component id="Tape_3" type="reactor" chemical="tape" />
        <Component id="Tape_4" type="reactor" chemical="tape" />
        <Component id="Tape_5" type="reactor" chemical="tape" />
        <Component id="Tape_6" type="reactor" chemical="tape" />
        <Component id="Tape_7" type="reactor" chemical="tape" />
        <Component id="Tape_8" type="reactor" chemical="tape" />
        <Component id="Head_1" type="reactor" chemical="head" />
        <Component id="Head_2" type="reactor" chemical="head" />
        <Component id="Head_3" type="reactor" chemical="head" />
        <Component id="Head_4" type="reactor" chemical="head" />
        <Component id="Head_5" type="reactor" chemical="head" />
        <Component id="Head_6" type="reactor" chemical="head" />
        <Component id="Head_7" type="reactor" chemical="head" />
        <Component id="Head_8" type="reactor" chemical="head" />
        <Component id="State_0" type="reactor" chemical="state" />
        <Component id="State_1" type="reactor" chemical="state" />

    </Hardware>


    <Reagents>
        <Reagent id='water' />
        <Reagent id='blue' />
        <Reagent id='orange' />
    </Reagents>

    <Procedure>
        <!-- Read State and Vial  -->
        <ResetAllVariables/>
        <ReadState/>
        <ReadTape/>
        <!-- lookup-table -->
    
         
         <Repeat repeats="1" condition="LAMBDA and READ_WHITE">
                    <Measure step_id="WRITE_WHITE" target="waste" quantity="colour" comparison_value="no_colour" true_if="different" />
                    <Measure step_id="MOVE_LEFT" target="waste" quantity="colour" comparison_value="no_colour" true_if="different" />
                    <Measure step_id="SWITCH_TO_LAMBDA" target="waste" quantity="colour" comparison_value="no_colour" true_if="different" />
         </Repeat>
         
         <Repeat repeats="1" condition="LAMBDA and READ_ORANGE">
                    <Measure step_id="WRITE_ORANGE" target="waste" quantity="colour" comparison_value="no_colour" true_if="different" />
                    <Measure step_id="MOVE_LEFT" target="waste" quantity="colour" comparison_value="no_colour" true_if="different" />
                    <Measure step_id="SWITCH_TO_LAMBDA" target="waste" quantity="colour" comparison_value="no_colour" true_if="different" />
         </Repeat>
         
         <Repeat repeats="1" condition="LAMBDA and READ_BLUE">
                    <Measure step_id="WRITE_BLUE" target="waste" quantity="colour" comparison_value="no_colour" true_if="different" />
                    <Measure step_id="MOVE_LEFT" target="waste" quantity="colour" comparison_value="no_colour" true_if="different" />
                    <Measure step_id="SWITCH_TO_MU" target="waste" quantity="colour" comparison_value="no_colour" true_if="different" />
         </Repeat>
         
         <Repeat repeats="1" condition="LAMBDA and READ_GREEN">
                    <Measure step_id="WRITE_WHITE" target="waste" quantity="colour" comparison_value="no_colour" true_if="different" />
                    <Measure step_id="MOVE_LEFT" target="waste" quantity="colour" comparison_value="no_colour" true_if="different" />
                    <Measure step_id="SWITCH_TO_ZETA" target="waste" quantity="colour" comparison_value="no_colour" true_if="different" />
         </Repeat>
         
         <Repeat repeats="1" condition="MU and READ_WHITE">
                    <Measure step_id="WRITE_BLUE" target="waste" quantity="colour" comparison_value="no_colour" true_if="different" />
                    <Measure step_id="MOVE_LEFT" target="waste" quantity="colour" comparison_value="no_colour" true_if="different" />
                    <Measure step_id="SWITCH_TO_NU" target="waste" quantity="colour" comparison_value="no_colour" true_if="different" />
         </Repeat>
         
         <Repeat repeats="1" condition="MU and READ_ORANGE">
                    <Measure step_id="WRITE_BLUE" target="waste" quantity="colour" comparison_value="no_colour" true_if="different" />
                    <Measure step_id="MOVE_RIGHT" target="waste" quantity="colour" comparison_value="no_colour" true_if="different" />
                    <Measure step_id="SWITCH_TO_EPSILON" target="waste" quantity="colour" comparison_value="no_colour" true_if="different" />
         </Repeat>
         
         <Repeat repeats="1" condition="MU and READ_BLUE">
                    <Measure step_id="WRITE_BLUE" target="waste" quantity="colour" comparison_value="no_colour" true_if="different" />
                    <Measure step_id="MOVE_LEFT" target="waste" quantity="colour" comparison_value="no_colour" true_if="different" />
                    <Measure step_id="SWITCH_TO_NU" target="waste" quantity="colour" comparison_value="no_colour" true_if="different" />
         </Repeat>
         
         <Repeat repeats="1" condition="MU and READ_GREEN">
                    <Measure step_id="WRITE_WHITE" target="waste" quantity="colour" comparison_value="no_colour" true_if="different" />
                    <Measure step_id="MOVE_LEFT" target="waste" quantity="colour" comparison_value="no_colour" true_if="different" />
                    <Measure step_id="SWITCH_TO_ZETA" target="waste" quantity="colour" comparison_value="no_colour" true_if="different" />
         </Repeat>
         
         <Repeat repeats="1" condition="NU and READ_WHITE">
                    <Measure step_id="WRITE_BLUE" target="waste" quantity="colour" comparison_value="no_colour" true_if="different" />
                    <Measure step_id="MOVE_LEFT" target="waste" quantity="colour" comparison_value="no_colour" true_if="different" />
                    <Measure step_id="SWITCH_TO_OMICRON" target="waste" quantity="colour" comparison_value="no_colour" true_if="different" />
         </Repeat>
         
         <Repeat repeats="1" condition="NU and READ_ORANGE">
                    <Measure step_id="WRITE_BLUE" target="waste" quantity="colour" comparison_value="no_colour" true_if="different" />
                    <Measure step_id="MOVE_RIGHT" target="waste" quantity="colour" comparison_value="no_colour" true_if="different" />
                    <Measure step_id="SWITCH_TO_EPSILON" target="waste" quantity="colour" comparison_value="no_colour" true_if="different" />
         </Repeat>
         
         <Repeat repeats="1" condition="NU and READ_BLUE">
                    <Measure step_id="WRITE_BLUE" target="waste" quantity="colour" comparison_value="no_colour" true_if="different" />
                    <Measure step_id="MOVE_LEFT" target="waste" quantity="colour" comparison_value="no_colour" true_if="different" />
                    <Measure step_id="SWITCH_TO_OMICRON" target="waste" quantity="colour" comparison_value="no_colour" true_if="different" />
         </Repeat>
         
         <Repeat repeats="1" condition="NU and READ_GREEN">
                    <Measure step_id="WRITE_WHITE" target="waste" quantity="colour" comparison_value="no_colour" true_if="different" />
                    <Measure step_id="MOVE_LEFT" target="waste" quantity="colour" comparison_value="no_colour" true_if="different" />
                    <Measure step_id="SWITCH_TO_ZETA" target="waste" quantity="colour" comparison_value="no_colour" true_if="different" />
         </Repeat>
         
         <Repeat repeats="1" condition="OMICRON and READ_WHITE">
                    <Measure step_id="WRITE_WHITE" target="waste" quantity="colour" comparison_value="no_colour" true_if="different" />
                    <Measure step_id="MOVE_RIGHT" target="waste" quantity="colour" comparison_value="no_colour" true_if="different" />
                    <Measure step_id="SWITCH_TO_ZETA" target="waste" quantity="colour" comparison_value="no_colour" true_if="different" />
         </Repeat>
         
         <Repeat repeats="1" condition="OMICRON and READ_ORANGE">
                    <Measure step_id="WRITE_GREEN" target="waste" quantity="colour" comparison_value="no_colour" true_if="different" />
                    <Measure step_id="MOVE_RIGHT" target="waste" quantity="colour" comparison_value="no_colour" true_if="different" />
                    <Measure step_id="SWITCH_TO_EPSILON" target="waste" quantity="colour" comparison_value="no_colour" true_if="different" />
         </Repeat>
         
         <Repeat repeats="1" condition="OMICRON and READ_BLUE">
                    <Measure step_id="WRITE_WHITE" target="waste" quantity="colour" comparison_value="no_colour" true_if="different" />
                    <Measure step_id="MOVE_RIGHT" target="waste" quantity="colour" comparison_value="no_colour" true_if="different" />
                    <Measure step_id="SWITCH_TO_ZETA" target="waste" quantity="colour" comparison_value="no_colour" true_if="different" />
         </Repeat>
         
         <Repeat repeats="1" condition="OMICRON and READ_GREEN">
                    <Measure step_id="WRITE_WHITE" target="waste" quantity="colour" comparison_value="no_colour" true_if="different" />
                    <Measure step_id="MOVE_RIGHT" target="waste" quantity="colour" comparison_value="no_colour" true_if="different" />
                    <Measure step_id="SWITCH_TO_ZETA" target="waste" quantity="colour" comparison_value="no_colour" true_if="different" />
         </Repeat>
         
         <Repeat repeats="1" condition="ZETA and READ_WHITE">
                    <Measure step_id="WRITE_WHITE" target="waste" quantity="colour" comparison_value="no_colour" true_if="different" />
                    <Measure step_id="MOVE_LEFT" target="waste" quantity="colour" comparison_value="no_colour" true_if="different" />
                    <Measure step_id="SWITCH_TO_HALT" target="waste" quantity="colour" comparison_value="no_colour" true_if="different" />
         </Repeat>
         
         <Repeat repeats="1" condition="ZETA and READ_ORANGE">
                    <Measure step_id="WRITE_ORANGE" target="waste" quantity="colour" comparison_value="no_colour" true_if="different" />
                    <Measure step_id="MOVE_LEFT" target="waste" quantity="colour" comparison_value="no_colour" true_if="different" />
                    <Measure step_id="SWITCH_TO_HALT" target="waste" quantity="colour" comparison_value="no_colour" true_if="different" />
         </Repeat>
         
         <Repeat repeats="1" condition="ZETA and READ_BLUE">
                    <Measure step_id="WRITE_WHITE" target="waste" quantity="colour" comparison_value="no_colour" true_if="different" />
                    <Measure step_id="MOVE_RIGHT" target="waste" quantity="colour" comparison_value="no_colour" true_if="different" />
                    <Measure step_id="SWITCH_TO_ZETA" target="waste" quantity="colour" comparison_value="no_colour" true_if="different" />
         </Repeat>
         
         <Repeat repeats="1" condition="ZETA and READ_GREEN">
                    <Measure step_id="WRITE_WHITE" target="waste" quantity="colour" comparison_value="no_colour" true_if="different" />
                    <Measure step_id="MOVE_RIGHT" target="waste" quantity="colour" comparison_value="no_colour" true_if="different" />
                    <Measure step_id="SWITCH_TO_ZETA" target="waste" quantity="colour" comparison_value="no_colour" true_if="different" />
         </Repeat>
         
         <Repeat repeats="1" condition="EPSILON and READ_WHITE">
                    <Measure step_id="WRITE_WHITE" target="waste" quantity="colour" comparison_value="no_colour" true_if="different" />
                    <Measure step_id="MOVE_RIGHT" target="waste" quantity="colour" comparison_value="no_colour" true_if="different" />
                    <Measure step_id="SWITCH_TO_DELTA" target="waste" quantity="colour" comparison_value="no_colour" true_if="different" />
         </Repeat>
         
         <Repeat repeats="1" condition="EPSILON and READ_ORANGE">
                    <Measure step_id="WRITE_ORANGE" target="waste" quantity="colour" comparison_value="no_colour" true_if="different" />
                    <Measure step_id="MOVE_RIGHT" target="waste" quantity="colour" comparison_value="no_colour" true_if="different" />
                    <Measure step_id="SWITCH_TO_DELTA" target="waste" quantity="colour" comparison_value="no_colour" true_if="different" />
         </Repeat>
         
         <Repeat repeats="1" condition="EPSILON and READ_BLUE">
                    <Measure step_id="WRITE_BLUE" target="waste" quantity="colour" comparison_value="no_colour" true_if="different" />
                    <Measure step_id="MOVE_RIGHT" target="waste" quantity="colour" comparison_value="no_colour" true_if="different" />
                    <Measure step_id="SWITCH_TO_DELTA" target="waste" quantity="colour" comparison_value="no_colour" true_if="different" />
         </Repeat>
         
         <Repeat repeats="1" condition="EPSILON and READ_GREEN">
                    <Measure step_id="WRITE_WHITE" target="waste" quantity="colour" comparison_value="no_colour" true_if="different" />
                    <Measure step_id="MOVE_RIGHT" target="waste" quantity="colour" comparison_value="no_colour" true_if="different" />
                    <Measure step_id="SWITCH_TO_ZETA" target="waste" quantity="colour" comparison_value="no_colour" true_if="different" />
         </Repeat>
         
         <Repeat repeats="1" condition="DELTA and READ_WHITE">
                    <Measure step_id="WRITE_WHITE" target="waste" quantity="colour" comparison_value="no_colour" true_if="different" />
                    <Measure step_id="MOVE_RIGHT" target="waste" quantity="colour" comparison_value="no_colour" true_if="different" />
                    <Measure step_id="SWITCH_TO_GAMMA" target="waste" quantity="colour" comparison_value="no_colour" true_if="different" />
         </Repeat>
         
         <Repeat repeats="1" condition="DELTA and READ_ORANGE">
                    <Measure step_id="WRITE_ORANGE" target="waste" quantity="colour" comparison_value="no_colour" true_if="different" />
                    <Measure step_id="MOVE_RIGHT" target="waste" quantity="colour" comparison_value="no_colour" true_if="different" />
                    <Measure step_id="SWITCH_TO_GAMMA" target="waste" quantity="colour" comparison_value="no_colour" true_if="different" />
         </Repeat>
         
         <Repeat repeats="1" condition="DELTA and READ_BLUE">
                    <Measure step_id="WRITE_BLUE" target="waste" quantity="colour" comparison_value="no_colour" true_if="different" />
                    <Measure step_id="MOVE_RIGHT" target="waste" quantity="colour" comparison_value="no_colour" true_if="different" />
                    <Measure step_id="SWITCH_TO_GAMMA" target="waste" quantity="colour" comparison_value="no_colour" true_if="different" />
         </Repeat>
         
         <Repeat repeats="1" condition="DELTA and READ_GREEN">
                    <Measure step_id="WRITE_WHITE" target="waste" quantity="colour" comparison_value="no_colour" true_if="different" />
                    <Measure step_id="MOVE_RIGHT" target="waste" quantity="colour" comparison_value="no_colour" true_if="different" />
                    <Measure step_id="SWITCH_TO_ZETA" target="waste" quantity="colour" comparison_value="no_colour" true_if="different" />
         </Repeat>
         
         <Repeat repeats="1" condition="GAMMA and READ_WHITE">
                    <Measure step_id="WRITE_WHITE" target="waste" quantity="colour" comparison_value="no_colour" true_if="different" />
                    <Measure step_id="MOVE_RIGHT" target="waste" quantity="colour" comparison_value="no_colour" true_if="different" />
                    <Measure step_id="SWITCH_TO_BETA" target="waste" quantity="colour" comparison_value="no_colour" true_if="different" />
         </Repeat>
         
         <Repeat repeats="1" condition="GAMMA and READ_ORANGE">
                    <Measure step_id="WRITE_ORANGE" target="waste" quantity="colour" comparison_value="no_colour" true_if="different" />
                    <Measure step_id="MOVE_RIGHT" target="waste" quantity="colour" comparison_value="no_colour" true_if="different" />
                    <Measure step_id="SWITCH_TO_BETA" target="waste" quantity="colour" comparison_value="no_colour" true_if="different" />
         </Repeat>
         
         <Repeat repeats="1" condition="GAMMA and READ_BLUE">
                    <Measure step_id="WRITE_BLUE" target="waste" quantity="colour" comparison_value="no_colour" true_if="different" />
                    <Measure step_id="MOVE_RIGHT" target="waste" quantity="colour" comparison_value="no_colour" true_if="different" />
                    <Measure step_id="SWITCH_TO_BETA" target="waste" quantity="colour" comparison_value="no_colour" true_if="different" />
         </Repeat>
         
         <Repeat repeats="1" condition="GAMMA and READ_GREEN">
                    <Measure step_id="WRITE_WHITE" target="waste" quantity="colour" comparison_value="no_colour" true_if="different" />
                    <Measure step_id="MOVE_RIGHT" target="waste" quantity="colour" comparison_value="no_colour" true_if="different" />
                    <Measure step_id="SWITCH_TO_ZETA" target="waste" quantity="colour" comparison_value="no_colour" true_if="different" />
         </Repeat>
         
         <Repeat repeats="1" condition="BETA and READ_WHITE">
                    <Measure step_id="WRITE_WHITE" target="waste" quantity="colour" comparison_value="no_colour" true_if="different" />
                    <Measure step_id="MOVE_RIGHT" target="waste" quantity="colour" comparison_value="no_colour" true_if="different" />
                    <Measure step_id="SWITCH_TO_ALPHA" target="waste" quantity="colour" comparison_value="no_colour" true_if="different" />
         </Repeat>
         
         <Repeat repeats="1" condition="BETA and READ_ORANGE">
                    <Measure step_id="WRITE_ORANGE" target="waste" quantity="colour" comparison_value="no_colour" true_if="different" />
                    <Measure step_id="MOVE_RIGHT" target="waste" quantity="colour" comparison_value="no_colour" true_if="different" />
                    <Measure step_id="SWITCH_TO_ALPHA" target="waste" quantity="colour" comparison_value="no_colour" true_if="different" />
         </Repeat>
         
         <Repeat repeats="1" condition="BETA and READ_BLUE">
                    <Measure step_id="WRITE_BLUE" target="waste" quantity="colour" comparison_value="no_colour" true_if="different" />
                    <Measure step_id="MOVE_RIGHT" target="waste" quantity="colour" comparison_value="no_colour" true_if="different" />
                    <Measure step_id="SWITCH_TO_ALPHA" target="waste" quantity="colour" comparison_value="no_colour" true_if="different" />
         </Repeat>
         
         <Repeat repeats="1" condition="BETA and READ_GREEN">
                    <Measure step_id="WRITE_WHITE" target="waste" quantity="colour" comparison_value="no_colour" true_if="different" />
                    <Measure step_id="MOVE_RIGHT" target="waste" quantity="colour" comparison_value="no_colour" true_if="different" />
                    <Measure step_id="SWITCH_TO_ZETA" target="waste" quantity="colour" comparison_value="no_colour" true_if="different" />
         </Repeat>
         
         <Repeat repeats="1" condition="ALPHA and READ_WHITE">
                    <Measure step_id="WRITE_ORANGE" target="waste" quantity="colour" comparison_value="no_colour" true_if="different" />
                    <Measure step_id="MOVE_LEFT" target="waste" quantity="colour" comparison_value="no_colour" true_if="different" />
                    <Measure step_id="SWITCH_TO_LAMBDA" target="waste" quantity="colour" comparison_value="no_colour" true_if="different" />
         </Repeat>
         
         <Repeat repeats="1" condition="ALPHA and READ_ORANGE">
                    <Measure step_id="WRITE_WHITE" target="waste" quantity="colour" comparison_value="no_colour" true_if="different" />
                    <Measure step_id="MOVE_LEFT" target="waste" quantity="colour" comparison_value="no_colour" true_if="different" />
                    <Measure step_id="SWITCH_TO_ALPHA" target="waste" quantity="colour" comparison_value="no_colour" true_if="different" />
         </Repeat>
         
         <Repeat repeats="1" condition="ALPHA and READ_BLUE">
                    <Measure step_id="WRITE_WHITE" target="waste" quantity="colour" comparison_value="no_colour" true_if="different" />
                    <Measure step_id="MOVE_RIGHT" target="waste" quantity="colour" comparison_value="no_colour" true_if="different" />
                    <Measure step_id="SWITCH_TO_ZETA" target="waste" quantity="colour" comparison_value="no_colour" true_if="different" />
         </Repeat>
         
         <Repeat repeats="1" condition="ALPHA and READ_GREEN">
                    <Measure step_id="WRITE_WHITE" target="waste" quantity="colour" comparison_value="no_colour" true_if="different" />
                    <Measure step_id="MOVE_RIGHT" target="waste" quantity="colour" comparison_value="no_colour" true_if="different" />
                    <Measure step_id="SWITCH_TO_ZETA" target="waste" quantity="colour" comparison_value="no_colour" true_if="different" />
         </Repeat>
    

        <!-- And then execute at the end -->
        <WriteToTape/>
        <MoveHead/>
        <UpdateState/>
                


    </Procedure>
</Blueprint>
