# Supplementary material for: Achieving Operational Universality through a Turing Complete Chemputer
Source: JACS Au. 2026 Jan 12;6(1):460–8. doi: 10.1021/jacsau.5c01382 (PMC12848720; doi:10.1021/jacsau.5c01382)
Supplement: Supplementary file 2 [file au5c01382_si_002.zip › TuringData/Blueprint_move_right.xdl]

    <Blueprint id='MoveRight'>
        <Hardware>
            <Component id="waste" type="waste" />
            <Component id="Head_1" type="reactor" chemical="head" />
            <Component id="Head_2" type="reactor" chemical="head" />
            <Component id="Head_3" type="reactor" chemical="head" />
            <Component id="Head_4" type="reactor" chemical="head" />
            <Component id="Head_5" type="reactor" chemical="head" />
            <Component id="Head_6" type="reactor" chemical="head" />
            <Component id="Head_7" type="reactor" chemical="head" />
            <Component id="Head_8" type="reactor" chemical="head" />
            <!-- I don't think you need the tape -->
            <!-- <Component id="Tape_1" type="reactor" chemical="tape" />
            <Component id="Tape_2" type="reactor" chemical="tape" />
            <Component id="Tape_3" type="reactor" chemical="tape" />
            <Component id="Tape_4" type="reactor" chemical="tape" />
            <Component id="Tape_5" type="reactor" chemical="tape" />
            <Component id="Tape_6" type="reactor" chemical="tape" />
            <Component id="Tape_7" type="reactor" chemical="tape" />
            <Component id="Tape_8" type="reactor" chemical="tape" /> -->
    </Hardware>


        <Reagents>
        </Reagents>

        <Procedure>
            <Measure step_id="This" target="waste" quantity="colour" comparison_value="no_colour"
                true_if="equal" />
            <Measure step_id="Moved" target="waste" quantity="colour" comparison_value="no_colour"
                true_if="equal" />
                <!-- I don't think you need the tape -->
            <!-- <Repeat my_head.chemical="head" my_tape.chemical="tape"> -->
            <Repeat my_head.chemical="head"> 
                <WriteOne target="my_head" condition="This and not Moved"/>
                <Measure step_id="Moved" target="waste" quantity="colour" comparison_value="no_colour"
                true_if="different" condition="This"/>
                <!-- BUG!?! "This" is measured in the newly written location...? -->
                <Measure step_id="This" target="my_head" quantity="colour" comparison_value="white"
                    true_if="different" condition="not Moved"/>
                <Clean target="my_head" condition="This and not Moved"/>


            </Repeat>
        </Procedure>
    </Blueprint>
