# Supplementary material for: Achieving Operational Universality through a Turing Complete Chemputer
Source: JACS Au. 2026 Jan 12;6(1):460–8. doi: 10.1021/jacsau.5c01382 (PMC12848720; doi:10.1021/jacsau.5c01382)
Supplement: Supplementary file 2 [file au5c01382_si_002.zip › TuringData/Blueprint_clean.xdl]

  <Blueprint id='Clean'>
        <Hardware>
            <Component id="waste" type="waste" />
            <Component id='target' type='reactor' />
        </Hardware>


        <Reagents>
            <Reagent name='water' />
        </Reagents>

        <Procedure>


            <Measure step_id="EMPTY_FIRST" target="target" quantity="colour" comparison_value="white"
                true_if="different" />
            
            <Empty  condition="EMPTY_FIRST" />
            <Add reagent="water" volume="6 mL" vessel="target" />
            <Empty  />         
            <Add reagent="water" volume="6 mL" vessel="target" />
            <Empty  />              
        </Procedure>
    </Blueprint>
