# Supplementary material for: Achieving Operational Universality through a Turing Complete Chemputer
Source: JACS Au. 2026 Jan 12;6(1):460–8. doi: 10.1021/jacsau.5c01382 (PMC12848720; doi:10.1021/jacsau.5c01382)
Supplement: Supplementary file 2 [file au5c01382_si_002.zip › TuringData/readme.md]

## Instructions for usage of the Turing Chemputer

1. Create virtual python environment \<ENVNAME> (e.g. with anaconda)
2. Install the 5 downloaded repos (xdl, chemputerxdl, chemputerapi, chempiler, seriallabware, opionally also analyticallabware, commanduino and commanduinolabware) into that environment ("pip -e install ." from within the folder). If you need access to these files, please contact the Cronin Group. For any other setup-related questions, follow the guide from Rohrbach et al. (doi: 10.1126/science.abo0058 )
3. In the file Blueprint_turing.xdl make sure the Lookup-Table Blueprint is set correctly (by default it's TransitionBinAdd, for the binary adder):
   - From the file Blueprint_transition_BB6.xdl or Blueprint_transition_BinAdd.xdl (or a file you wrote on your own) take the id of the blueprint from the initial line of the file
   - Put it in a self-closing tag in Blueprint_turing.xdl (e.g. "\<TransitionBinAdd/>" in line 105, which is the beginning of the repeat block )
4. In Turing_Full_Multicolour.json make sure the IP addresses match the addresses in your setup, as well as the configuration. Use the ChemIDE and the example from the paper as orientation.
5. In lab_turing_execution.py make sure the following things are set correctly:
    - debug_camera = False
    - ROIs are set correctly (if not, run with debug_camera = True, and put in roi_dict)
    - webcam is configured correctly, including IP address, port, and experiment_folder_path
    - the xdl_file is set to "main.xdl"
    - the graph-file is set to "Turing_Full_Multicolour.json"
6. Run "lab_turing_execution.xdl" with the python.exe of your virtual environment (i.e. for conda: conda activate \<ENV_NAME>) 
