# Supplementary material for: Achieving Operational Universality through a Turing Complete Chemputer
Source: JACS Au. 2026 Jan 12;6(1):460–8. doi: 10.1021/jacsau.5c01382 (PMC12848720; doi:10.1021/jacsau.5c01382)
Supplement: Supplementary file 2 [file au5c01382_si_002.zip › TuringData/Blueprint_empty.xdl]

  <Blueprint id='Empty'>
        <Hardware>
            <Component id="waste" type="waste" />
            <Component id='target' type='reactor' />
        </Hardware>


        <Reagents>
        </Reagents>

        <Procedure>

            <Transfer
                from_vessel="target" volume="10 mL" to_vessel="waste"/>
        </Procedure>
    </Blueprint>
