# Supplementary material for: Achieving Operational Universality through a Turing Complete Chemputer
Source: JACS Au. 2026 Jan 12;6(1):460–8. doi: 10.1021/jacsau.5c01382 (PMC12848720; doi:10.1021/jacsau.5c01382)
Supplement: Supplementary file 2 [file au5c01382_si_002.zip › TuringData/Blueprint_read_state.xdl]

    <Blueprint id='ReadState'>
        <Hardware>        
        <Component id="State_0" type="reactor" chemical="state" />
        <Component id="State_1" type="reactor" chemical="state" />
        <Component id="waste" type="waste" />
        </Hardware>


        <Reagents>
        </Reagents>

        <Procedure>

            <!-- Set left state vial -->

            <Measure step_id="STATE_0_ORANGE" target="State_0" quantity="colour" comparison_value="Orange_Colour"
                true_if="equal" />
            <Measure step_id="STATE_0_BLUE" target="State_0" quantity="colour" comparison_value="Blue_Colour"
                true_if="equal" />
            <Measure step_id="STATE_0_GREEN" target="State_0" quantity="colour" comparison_value="Green_Colour"
                true_if="equal" />
            <Measure step_id="STATE_0_WHITE" target="State_0" quantity="colour" comparison_value="white"
                true_if="equal" />

            <!-- Set right state vial -->

            <Measure step_id="STATE_1_ORANGE" target="State_1" quantity="colour" comparison_value="Orange_Colour"
                true_if="equal" />
            <Measure step_id="STATE_1_BLUE" target="State_1" quantity="colour" comparison_value="Blue_Colour"
                true_if="equal" />
            <Measure step_id="STATE_1_GREEN" target="State_1" quantity="colour" comparison_value="Green_Colour"
                true_if="equal" />
            <Measure step_id="STATE_1_WHITE" target="State_1" quantity="colour" comparison_value="white"
                true_if="equal" />
            
            <!-- Convert state vial to state name -->

            <Measure step_id="HALT" condition="STATE_0_ORANGE and STATE_1_ORANGE" target="waste" quantity="colour" comparison_value="no_colour"
                true_if="different" />      
            <Measure step_id="ALPHA" condition="STATE_0_ORANGE and STATE_1_BLUE" target="waste" quantity="colour" comparison_value="no_colour"
                true_if="different" />      
            <Measure step_id="BETA" condition="STATE_0_ORANGE and STATE_1_GREEN" target="waste" quantity="colour" comparison_value="no_colour"
                true_if="different" />      
            <Measure step_id="GAMMA" condition="STATE_0_ORANGE and STATE_1_WHITE" target="waste" quantity="colour" comparison_value="no_colour"
                true_if="different" />      
            <Measure step_id="DELTA" condition="STATE_0_BLUE and STATE_1_ORANGE" target="waste" quantity="colour" comparison_value="no_colour"
                true_if="different" />      
            <Measure step_id="EPSILON" condition="STATE_0_BLUE and STATE_1_BLUE" target="waste" quantity="colour" comparison_value="no_colour"
                true_if="different" />      
            <Measure step_id="ZETA" condition="STATE_0_BLUE and STATE_1_GREEN" target="waste" quantity="colour" comparison_value="no_colour"
                true_if="different" />      
            <Measure step_id="ETA" condition="STATE_0_BLUE and STATE_1_WHITE" target="waste" quantity="colour" comparison_value="no_colour"
                true_if="different" />      
            <Measure step_id="THETA" condition="STATE_0_GREEN and STATE_1_ORANGE" target="waste" quantity="colour" comparison_value="no_colour"
                true_if="different" />      
            <Measure step_id="IOTA" condition="STATE_0_GREEN and STATE_1_BLUE" target="waste" quantity="colour" comparison_value="no_colour"
                true_if="different" />      
            <Measure step_id="KAPPA" condition="STATE_0_GREEN and STATE_1_GREEN" target="waste" quantity="colour" comparison_value="no_colour"
                true_if="different" />      
            <Measure step_id="LAMBDA" condition="STATE_0_GREEN and STATE_1_WHITE" target="waste" quantity="colour" comparison_value="no_colour"
                true_if="different" />      
            <Measure step_id="MU" condition="STATE_0_WHITE and STATE_1_ORANGE" target="waste" quantity="colour" comparison_value="no_colour"
                true_if="different" />      
            <Measure step_id="NU" condition="STATE_0_WHITE and STATE_1_BLUE" target="waste" quantity="colour" comparison_value="no_colour"
                true_if="different" />      
            <Measure step_id="XI" condition="STATE_0_WHITE and STATE_1_GREEN" target="waste" quantity="colour" comparison_value="no_colour"
                true_if="different" />      
            <Measure step_id="OMICRON" condition="STATE_0_WHITE and STATE_1_WHITE" target="waste" quantity="colour" comparison_value="no_colour"
                true_if="different" />            
        </Procedure>

    </Blueprint>
