# Supplementary material for: Achieving Operational Universality through a Turing Complete Chemputer
Source: JACS Au. 2026 Jan 12;6(1):460–8. doi: 10.1021/jacsau.5c01382 (PMC12848720; doi:10.1021/jacsau.5c01382)
Supplement: Supplementary file 2 [file au5c01382_si_002.zip › TuringData/main.xdlexe]

<?xdl version="2.0.0" ?>
<XDL>

<Synthesis
  graph_sha256="ab96d12e6bc8773d49d19ab47083da9fd1407df87662236d236e64e0ad700daf"
>

  <Hardware>
    <Component
      id="waste_middle"
      type="waste" />
    <Component
      id="Tape_1"
      type="reactor"
      chemical="tape" />
    <Component
      id="Tape_2"
      type="reactor"
      chemical="tape" />
    <Component
      id="Tape_3"
      type="reactor"
      chemical="tape" />
    <Component
      id="Tape_4"
      type="reactor"
      chemical="tape" />
    <Component
      id="Tape_5"
      type="reactor"
      chemical="tape" />
    <Component
      id="Tape_6"
      type="reactor"
      chemical="tape" />
    <Component
      id="Tape_7"
      type="reactor"
      chemical="tape" />
    <Component
      id="Tape_8"
      type="reactor"
      chemical="tape" />
    <Component
      id="Head_1"
      type="reactor"
      chemical="head" />
    <Component
      id="Head_2"
      type="reactor"
      chemical="head" />
    <Component
      id="Head_3"
      type="reactor"
      chemical="head" />
    <Component
      id="Head_4"
      type="reactor"
      chemical="head" />
    <Component
      id="Head_5"
      type="reactor"
      chemical="head" />
    <Component
      id="Head_6"
      type="reactor"
      chemical="head" />
    <Component
      id="Head_7"
      type="reactor"
      chemical="head" />
    <Component
      id="Head_8"
      type="reactor"
      chemical="head" />
    <Component
      id="State_A"
      type="reactor"
      chemical="state" />
    <Component
      id="State_B"
      type="reactor"
      chemical="state" />
  </Hardware>

  <Reagents>
    <Reagent
      name="water"
      id="water"
      role="reagent" />
    <Reagent
      name="orange_dyed_water"
      id="orange_dyed_water"
      role="reagent" />
    <Reagent
      name="blue_dyed_water"
      id="blue_dyed_water"
      role="reagent" />
  </Reagents>

  <Procedure>
    <Measure
      target="State_A"
      quantity="colour"
      comparison_value="Green_Colour"
      true_if="different"
      current_reading="None"
      sensor="Camera"
      sensor_set="False"
      roi_index="9"
      step_id="PERFORM_WRITE" />
    <Measure
      target="State_A"
      quantity="colour"
      comparison_value="white"
      true_if="different"
      current_reading="None"
      sensor="Camera"
      sensor_set="False"
      roi_index="9"
      step_id="CLEAN_FIRST" />
    <Measure
      target="State_A"
      quantity="colour"
      comparison_value="white"
      true_if="different"
      current_reading="None"
      sensor="Camera"
      sensor_set="False"
      roi_index="9"
      step_id="EMPTY_FIRST"
      condition="(PERFORM_WRITE and CLEAN_FIRST) and (PERFORM_WRITE and CLEAN_FIRST)" />
    <Transfer
      stir_to_vessel="False"
      stir_from_vessel="False"
      rinse_stir="True"
      stir_speed="250.0"
      from_vessel="State_A"
      to_vessel="waste_middle"
      volume="10 mL"
      amount="None"
      from_port="0"
      to_port="0"
      through="None"
      time="None"
      aspiration_speed="40.0"
      move_speed="40.0"
      dispense_speed="40.0"
      viscous="False"
      through_cartridge="None"
      transfer_all="False"
      from_vessel_has_stirrer="False"
      from_vessel_has_heater="False"
      from_vessel_has_chiller="False"
      flush_tubing="False"
      rinsing_solvent="None"
      rinsing_volume="None"
      rinsing_repeats="1"
      rinsing_solvent_vessel="None"
      rinse_withdrawal_excess="0.2"
      solid="False"
      to_vessel_has_stirrer="False"
      rinse_stir_time="30.0"
      rinse_settle_time="10.0"
      aspiration_valve="valve_middle"
      through_nodes="valve_middle"
      condition="((PERFORM_WRITE and CLEAN_FIRST) and (EMPTY_FIRST)) and ((EMPTY_FIRST) and (EMPTY_FIRST))">
      <CMove
        from_vessel="State_A"
        to_vessel="waste_middle"
        volume="10 mL"
        move_speed="40.0"
        aspiration_speed="40.0"
        dispense_speed="40.0"
        from_port="0"
        to_port="0"
        through="None"
        use_backbone="True"
        repeats="1"
        estimated_volume="None"
        condition="((PERFORM_WRITE and CLEAN_FIRST) and (EMPTY_FIRST)) and ((EMPTY_FIRST) and (EMPTY_FIRST))" />
    </Transfer>
    <Add
      vessel="State_A"
      reagent="water"
      volume="6 mL"
      viscous="False"
      dropwise="False"
      time="None"
      stir="False"
      stir_speed="250 RPM"
      purpose="None"
      amount="None"
      mass="None"
      speed="None"
      port="0"
      through="None"
      move_speed="40.0"
      aspiration_speed="40.0"
      dispense_speed="40.0"
      anticlogging="False"
      anticlogging_solvent="None"
      anticlogging_solvent_volume="2 mL"
      anticlogging_reagent_volume="10 mL"
      flush_solvent="None"
      flush_solvent_volume="5 mL"
      aspiration_valve="valve_middle"
      through_cartridge="None"
      reagent_vessel="flask_water"
      waste_vessel="waste_middle"
      vessel_type="reactor"
      anticlogging_solvent_vessel="None"
      prime_n_times="1"
      priming_volume="3 mL"
      confirm_solid="True"
      cleaning="False"
      cleaning_solvent="None"
      cleaning_repeats="1"
      reagent_on_backbone="True"
      after_add_waste_vessel="None"
      condition="(PERFORM_WRITE and CLEAN_FIRST) and (PERFORM_WRITE and CLEAN_FIRST)">
      <StopStir
        vessel="State_A"
        stirring_controller="None"
        condition="(PERFORM_WRITE and CLEAN_FIRST) and (PERFORM_WRITE and CLEAN_FIRST)" />
      <CMove
        from_vessel="flask_water"
        to_vessel="State_A"
        volume="6 mL"
        move_speed="40.0"
        aspiration_speed="40.0"
        dispense_speed="40.0"
        from_port="0"
        to_port="0"
        through="None"
        use_backbone="True"
        repeats="1"
        estimated_volume="None"
        condition="(PERFORM_WRITE and CLEAN_FIRST) and (PERFORM_WRITE and CLEAN_FIRST)" />
      <Wait
        time="0 s"
        wait_recording_speed="2000.0"
        after_recording_speed="14.0"
        condition="(PERFORM_WRITE and CLEAN_FIRST) and (PERFORM_WRITE and CLEAN_FIRST)">
        <CSetRecordingSpeed
          recording_speed="2000.0"
          condition="(PERFORM_WRITE and CLEAN_FIRST) and (PERFORM_WRITE and CLEAN_FIRST)" />
        <CWait
          time="0 s"
          condition="(PERFORM_WRITE and CLEAN_FIRST) and (PERFORM_WRITE and CLEAN_FIRST)" />
        <CSetRecordingSpeed
          recording_speed="14.0"
          condition="(PERFORM_WRITE and CLEAN_FIRST) and (PERFORM_WRITE and CLEAN_FIRST)" />
      </Wait>
      <FlushTubing
        to_vessel="State_A"
        to_port="0"
        volume="5 mL"
        move_speed="40.0"
        dispense_speed="40.0"
        through_cartridge="None"
        flush_tube_vessel="None"
        aspiration_valve="valve_middle"
        flush_solvent="None"
        flush_solvent_volume="5 mL"
        flush_solvent_vessel="None"
        solvent_aspiration_valve="None"
        through_nodes="valve_middle"
        condition="(PERFORM_WRITE and CLEAN_FIRST) and (PERFORM_WRITE and CLEAN_FIRST)" />
    </Add>
    <Transfer
      stir_to_vessel="False"
      stir_from_vessel="False"
      rinse_stir="True"
      stir_speed="250.0"
      from_vessel="State_A"
      to_vessel="waste_middle"
      volume="10 mL"
      amount="None"
      from_port="0"
      to_port="0"
      through="None"
      time="None"
      aspiration_speed="40.0"
      move_speed="40.0"
      dispense_speed="40.0"
      viscous="False"
      through_cartridge="None"
      transfer_all="False"
      from_vessel_has_stirrer="False"
      from_vessel_has_heater="False"
      from_vessel_has_chiller="False"
      flush_tubing="False"
      rinsing_solvent="None"
      rinsing_volume="None"
      rinsing_repeats="1"
      rinsing_solvent_vessel="None"
      rinse_withdrawal_excess="0.2"
      solid="False"
      to_vessel_has_stirrer="False"
      rinse_stir_time="30.0"
      rinse_settle_time="10.0"
      aspiration_valve="valve_middle"
      through_nodes="valve_middle"
      condition="((PERFORM_WRITE and CLEAN_FIRST) and (PERFORM_WRITE and CLEAN_FIRST)) and ((PERFORM_WRITE and CLEAN_FIRST) and (PERFORM_WRITE and CLEAN_FIRST))">
      <CMove
        from_vessel="State_A"
        to_vessel="waste_middle"
        volume="10 mL"
        move_speed="40.0"
        aspiration_speed="40.0"
        dispense_speed="40.0"
        from_port="0"
        to_port="0"
        through="None"
        use_backbone="True"
        repeats="1"
        estimated_volume="None"
        condition="((PERFORM_WRITE and CLEAN_FIRST) and (PERFORM_WRITE and CLEAN_FIRST)) and ((PERFORM_WRITE and CLEAN_FIRST) and (PERFORM_WRITE and CLEAN_FIRST))" />
    </Transfer>
    <Add
      vessel="State_A"
      reagent="water"
      volume="6 mL"
      viscous="False"
      dropwise="False"
      time="None"
      stir="False"
      stir_speed="250 RPM"
      purpose="None"
      amount="None"
      mass="None"
      speed="None"
      port="0"
      through="None"
      move_speed="40.0"
      aspiration_speed="40.0"
      dispense_speed="40.0"
      anticlogging="False"
      anticlogging_solvent="None"
      anticlogging_solvent_volume="2 mL"
      anticlogging_reagent_volume="10 mL"
      flush_solvent="None"
      flush_solvent_volume="5 mL"
      aspiration_valve="valve_middle"
      through_cartridge="None"
      reagent_vessel="flask_water"
      waste_vessel="waste_middle"
      vessel_type="reactor"
      anticlogging_solvent_vessel="None"
      prime_n_times="1"
      priming_volume="3 mL"
      confirm_solid="True"
      cleaning="False"
      cleaning_solvent="None"
      cleaning_repeats="1"
      reagent_on_backbone="True"
      after_add_waste_vessel="None"
      condition="(PERFORM_WRITE and CLEAN_FIRST) and (PERFORM_WRITE and CLEAN_FIRST)">
      <StopStir
        vessel="State_A"
        stirring_controller="None"
        condition="(PERFORM_WRITE and CLEAN_FIRST) and (PERFORM_WRITE and CLEAN_FIRST)" />
      <CMove
        from_vessel="flask_water"
        to_vessel="State_A"
        volume="6 mL"
        move_speed="40.0"
        aspiration_speed="40.0"
        dispense_speed="40.0"
        from_port="0"
        to_port="0"
        through="None"
        use_backbone="True"
        repeats="1"
        estimated_volume="None"
        condition="(PERFORM_WRITE and CLEAN_FIRST) and (PERFORM_WRITE and CLEAN_FIRST)" />
      <Wait
        time="0 s"
        wait_recording_speed="2000.0"
        after_recording_speed="14.0"
        condition="(PERFORM_WRITE and CLEAN_FIRST) and (PERFORM_WRITE and CLEAN_FIRST)">
        <CSetRecordingSpeed
          recording_speed="2000.0"
          condition="(PERFORM_WRITE and CLEAN_FIRST) and (PERFORM_WRITE and CLEAN_FIRST)" />
        <CWait
          time="0 s"
          condition="(PERFORM_WRITE and CLEAN_FIRST) and (PERFORM_WRITE and CLEAN_FIRST)" />
        <CSetRecordingSpeed
          recording_speed="14.0"
          condition="(PERFORM_WRITE and CLEAN_FIRST) and (PERFORM_WRITE and CLEAN_FIRST)" />
      </Wait>
      <FlushTubing
        to_vessel="State_A"
        to_port="0"
        volume="5 mL"
        move_speed="40.0"
        dispense_speed="40.0"
        through_cartridge="None"
        flush_tube_vessel="None"
        aspiration_valve="valve_middle"
        flush_solvent="None"
        flush_solvent_volume="5 mL"
        flush_solvent_vessel="None"
        solvent_aspiration_valve="None"
        through_nodes="valve_middle"
        condition="(PERFORM_WRITE and CLEAN_FIRST) and (PERFORM_WRITE and CLEAN_FIRST)" />
    </Add>
    <Transfer
      stir_to_vessel="False"
      stir_from_vessel="False"
      rinse_stir="True"
      stir_speed="250.0"
      from_vessel="State_A"
      to_vessel="waste_middle"
      volume="10 mL"
      amount="None"
      from_port="0"
      to_port="0"
      through="None"
      time="None"
      aspiration_speed="40.0"
      move_speed="40.0"
      dispense_speed="40.0"
      viscous="False"
      through_cartridge="None"
      transfer_all="False"
      from_vessel_has_stirrer="False"
      from_vessel_has_heater="False"
      from_vessel_has_chiller="False"
      flush_tubing="False"
      rinsing_solvent="None"
      rinsing_volume="None"
      rinsing_repeats="1"
      rinsing_solvent_vessel="None"
      rinse_withdrawal_excess="0.2"
      solid="False"
      to_vessel_has_stirrer="False"
      rinse_stir_time="30.0"
      rinse_settle_time="10.0"
      aspiration_valve="valve_middle"
      through_nodes="valve_middle"
      condition="((PERFORM_WRITE and CLEAN_FIRST) and (PERFORM_WRITE and CLEAN_FIRST)) and ((PERFORM_WRITE and CLEAN_FIRST) and (PERFORM_WRITE and CLEAN_FIRST))">
      <CMove
        from_vessel="State_A"
        to_vessel="waste_middle"
        volume="10 mL"
        move_speed="40.0"
        aspiration_speed="40.0"
        dispense_speed="40.0"
        from_port="0"
        to_port="0"
        through="None"
        use_backbone="True"
        repeats="1"
        estimated_volume="None"
        condition="((PERFORM_WRITE and CLEAN_FIRST) and (PERFORM_WRITE and CLEAN_FIRST)) and ((PERFORM_WRITE and CLEAN_FIRST) and (PERFORM_WRITE and CLEAN_FIRST))" />
    </Transfer>
    <ResetHandling
      solvent="water"
      repeats="1"
      volume="3 mL"
      daisy_chained="True"
      end_waste="None"
      solvent_vessel="flask_water"
      air_flush="True">
      <CMove
        from_vessel="flask_water"
        to_vessel="waste_left"
        volume="3 mL"
        move_speed="40.0"
        aspiration_speed="40.0"
        dispense_speed="40.0"
        from_port="0"
        to_port="0"
        through=""
        use_backbone="True"
        repeats="1"
        estimated_volume="None" />
      <CMove
        from_vessel="flask_water"
        to_vessel="waste_right"
        volume="3 mL"
        move_speed="40.0"
        aspiration_speed="40.0"
        dispense_speed="40.0"
        from_port="0"
        to_port="0"
        through=""
        use_backbone="True"
        repeats="1"
        estimated_volume="None" />
      <FlushTubing
        to_vessel="waste_left"
        to_port="0"
        volume="5 mL"
        move_speed="40.0"
        dispense_speed="40.0"
        through_cartridge="None"
        flush_tube_vessel="None"
        aspiration_valve="None"
        flush_solvent="None"
        flush_solvent_volume="None"
        flush_solvent_vessel="None"
        solvent_aspiration_valve="None"
        through_nodes="" />
      <FlushTubing
        to_vessel="waste_right"
        to_port="0"
        volume="5 mL"
        move_speed="40.0"
        dispense_speed="40.0"
        through_cartridge="None"
        flush_tube_vessel="None"
        aspiration_valve="None"
        flush_solvent="None"
        flush_solvent_volume="None"
        flush_solvent_vessel="None"
        solvent_aspiration_valve="None"
        through_nodes="" />
    </ResetHandling>
    <Add
      vessel="State_A"
      reagent="blue_dyed_water"
      volume="3.5 mL"
      viscous="False"
      dropwise="False"
      time="None"
      stir="False"
      stir_speed="250 RPM"
      purpose="None"
      amount="None"
      mass="None"
      speed="None"
      port="0"
      through="None"
      move_speed="40.0"
      aspiration_speed="40.0"
      dispense_speed="40.0"
      anticlogging="False"
      anticlogging_solvent="None"
      anticlogging_solvent_volume="2 mL"
      anticlogging_reagent_volume="10 mL"
      flush_solvent="None"
      flush_solvent_volume="5 mL"
      aspiration_valve="valve_right"
      through_cartridge="None"
      reagent_vessel="flask_blue"
      waste_vessel="waste_right"
      vessel_type="reactor"
      anticlogging_solvent_vessel="None"
      prime_n_times="1"
      priming_volume="3 mL"
      confirm_solid="True"
      cleaning="False"
      cleaning_solvent="None"
      cleaning_repeats="1"
      reagent_on_backbone="False"
      after_add_waste_vessel="waste_right"
      condition="PERFORM_WRITE">
      <StopStir
        vessel="State_A"
        stirring_controller="None"
        condition="PERFORM_WRITE" />
      <CMove
        from_vessel="flask_blue"
        to_vessel="State_A"
        volume="3.5 mL"
        move_speed="40.0"
        aspiration_speed="40.0"
        dispense_speed="40.0"
        from_port="0"
        to_port="0"
        through="None"
        use_backbone="True"
        repeats="1"
        estimated_volume="None"
        condition="PERFORM_WRITE" />
      <Wait
        time="0 s"
        wait_recording_speed="2000.0"
        after_recording_speed="14.0"
        condition="PERFORM_WRITE">
        <CSetRecordingSpeed
          recording_speed="2000.0"
          condition="PERFORM_WRITE" />
        <CWait
          time="0 s"
          condition="PERFORM_WRITE" />
        <CSetRecordingSpeed
          recording_speed="14.0"
          condition="PERFORM_WRITE" />
      </Wait>
      <FlushTubing
        to_vessel="State_A"
        to_port="0"
        volume="5 mL"
        move_speed="40.0"
        dispense_speed="40.0"
        through_cartridge="None"
        flush_tube_vessel="None"
        aspiration_valve="valve_right"
        flush_solvent="None"
        flush_solvent_volume="5 mL"
        flush_solvent_vessel="None"
        solvent_aspiration_valve="None"
        through_nodes="valve_right"
        condition="PERFORM_WRITE" />
      <FlushTubing
        to_vessel="waste_right"
        to_port="0"
        volume="5 mL"
        move_speed="40.0"
        dispense_speed="40.0"
        through_cartridge="None"
        flush_tube_vessel="None"
        aspiration_valve="valve_right"
        flush_solvent="None"
        flush_solvent_volume="None"
        flush_solvent_vessel="None"
        solvent_aspiration_valve="None"
        through_nodes="valve_right"
        condition="PERFORM_WRITE" />
    </Add>
    <Add
      vessel="State_A"
      reagent="orange_dyed_water"
      volume="3.5 mL"
      viscous="False"
      dropwise="False"
      time="None"
      stir="False"
      stir_speed="250 RPM"
      purpose="None"
      amount="None"
      mass="None"
      speed="None"
      port="0"
      through="None"
      move_speed="40.0"
      aspiration_speed="40.0"
      dispense_speed="40.0"
      anticlogging="False"
      anticlogging_solvent="None"
      anticlogging_solvent_volume="2 mL"
      anticlogging_reagent_volume="10 mL"
      flush_solvent="None"
      flush_solvent_volume="5 mL"
      aspiration_valve="valve_left"
      through_cartridge="None"
      reagent_vessel="flask_orange"
      waste_vessel="waste_left"
      vessel_type="reactor"
      anticlogging_solvent_vessel="None"
      prime_n_times="1"
      priming_volume="3 mL"
      confirm_solid="True"
      cleaning="False"
      cleaning_solvent="None"
      cleaning_repeats="1"
      reagent_on_backbone="False"
      after_add_waste_vessel="waste_left"
      condition="PERFORM_WRITE">
      <StopStir
        vessel="State_A"
        stirring_controller="None"
        condition="PERFORM_WRITE" />
      <CMove
        from_vessel="flask_orange"
        to_vessel="State_A"
        volume="3.5 mL"
        move_speed="40.0"
        aspiration_speed="40.0"
        dispense_speed="40.0"
        from_port="0"
        to_port="0"
        through="None"
        use_backbone="True"
        repeats="1"
        estimated_volume="None"
        condition="PERFORM_WRITE" />
      <Wait
        time="0 s"
        wait_recording_speed="2000.0"
        after_recording_speed="14.0"
        condition="PERFORM_WRITE">
        <CSetRecordingSpeed
          recording_speed="2000.0"
          condition="PERFORM_WRITE" />
        <CWait
          time="0 s"
          condition="PERFORM_WRITE" />
        <CSetRecordingSpeed
          recording_speed="14.0"
          condition="PERFORM_WRITE" />
      </Wait>
      <FlushTubing
        to_vessel="State_A"
        to_port="0"
        volume="5 mL"
        move_speed="40.0"
        dispense_speed="40.0"
        through_cartridge="None"
        flush_tube_vessel="None"
        aspiration_valve="valve_left"
        flush_solvent="None"
        flush_solvent_volume="5 mL"
        flush_solvent_vessel="None"
        solvent_aspiration_valve="None"
        through_nodes="valve_left"
        condition="PERFORM_WRITE" />
      <FlushTubing
        to_vessel="waste_left"
        to_port="0"
        volume="5 mL"
        move_speed="40.0"
        dispense_speed="40.0"
        through_cartridge="None"
        flush_tube_vessel="None"
        aspiration_valve="valve_left"
        flush_solvent="None"
        flush_solvent_volume="None"
        flush_solvent_vessel="None"
        solvent_aspiration_valve="None"
        through_nodes="valve_left"
        condition="PERFORM_WRITE" />
    </Add>
    <Measure
      target="State_A"
      quantity="colour"
      comparison_value="no_colour"
      true_if="equal"
      current_reading="None"
      sensor="Camera"
      sensor_set="False"
      roi_index="9"
      step_id="PERFORM_WRITE" />
    <Measure
      target="State_B"
      quantity="colour"
      comparison_value="white"
      true_if="different"
      current_reading="None"
      sensor="Camera"
      sensor_set="False"
      roi_index="10"
      step_id="PERFORM_WRITE" />
    <Measure
      target="State_B"
      quantity="colour"
      comparison_value="white"
      true_if="different"
      current_reading="None"
      sensor="Camera"
      sensor_set="False"
      roi_index="10"
      step_id="CLEAN_FIRST" />
    <Wait
      time="1 "
      wait_recording_speed="2000.0"
      after_recording_speed="14.0">
      <CSetRecordingSpeed
        recording_speed="2000.0" />
      <CWait
        time="1 " />
      <CSetRecordingSpeed
        recording_speed="14.0" />
    </Wait>
    <Measure
      target="State_B"
      quantity="colour"
      comparison_value="white"
      true_if="different"
      current_reading="None"
      sensor="Camera"
      sensor_set="False"
      roi_index="10"
      step_id="EMPTY_FIRST"
      condition="(PERFORM_WRITE and CLEAN_FIRST) and (PERFORM_WRITE and CLEAN_FIRST)" />
    <Transfer
      stir_to_vessel="False"
      stir_from_vessel="False"
      rinse_stir="True"
      stir_speed="250.0"
      from_vessel="State_B"
      to_vessel="waste_middle"
      volume="10 mL"
      amount="None"
      from_port="0"
      to_port="0"
      through="None"
      time="None"
      aspiration_speed="40.0"
      move_speed="40.0"
      dispense_speed="40.0"
      viscous="False"
      through_cartridge="None"
      transfer_all="False"
      from_vessel_has_stirrer="False"
      from_vessel_has_heater="False"
      from_vessel_has_chiller="False"
      flush_tubing="False"
      rinsing_solvent="None"
      rinsing_volume="None"
      rinsing_repeats="1"
      rinsing_solvent_vessel="None"
      rinse_withdrawal_excess="0.2"
      solid="False"
      to_vessel_has_stirrer="False"
      rinse_stir_time="30.0"
      rinse_settle_time="10.0"
      aspiration_valve="valve_middle"
      through_nodes="valve_middle"
      condition="((PERFORM_WRITE and CLEAN_FIRST) and (EMPTY_FIRST)) and ((EMPTY_FIRST) and (EMPTY_FIRST))">
      <CMove
        from_vessel="State_B"
        to_vessel="waste_middle"
        volume="10 mL"
        move_speed="40.0"
        aspiration_speed="40.0"
        dispense_speed="40.0"
        from_port="0"
        to_port="0"
        through="None"
        use_backbone="True"
        repeats="1"
        estimated_volume="None"
        condition="((PERFORM_WRITE and CLEAN_FIRST) and (EMPTY_FIRST)) and ((EMPTY_FIRST) and (EMPTY_FIRST))" />
    </Transfer>
    <Add
      vessel="State_B"
      reagent="water"
      volume="6 mL"
      viscous="False"
      dropwise="False"
      time="None"
      stir="False"
      stir_speed="250 RPM"
      purpose="None"
      amount="None"
      mass="None"
      speed="None"
      port="0"
      through="None"
      move_speed="40.0"
      aspiration_speed="40.0"
      dispense_speed="40.0"
      anticlogging="False"
      anticlogging_solvent="None"
      anticlogging_solvent_volume="2 mL"
      anticlogging_reagent_volume="10 mL"
      flush_solvent="None"
      flush_solvent_volume="5 mL"
      aspiration_valve="valve_middle"
      through_cartridge="None"
      reagent_vessel="flask_water"
      waste_vessel="waste_middle"
      vessel_type="reactor"
      anticlogging_solvent_vessel="None"
      prime_n_times="1"
      priming_volume="3 mL"
      confirm_solid="True"
      cleaning="False"
      cleaning_solvent="None"
      cleaning_repeats="1"
      reagent_on_backbone="True"
      after_add_waste_vessel="None"
      condition="(PERFORM_WRITE and CLEAN_FIRST) and (PERFORM_WRITE and CLEAN_FIRST)">
      <StopStir
        vessel="State_B"
        stirring_controller="None"
        condition="(PERFORM_WRITE and CLEAN_FIRST) and (PERFORM_WRITE and CLEAN_FIRST)" />
      <CMove
        from_vessel="flask_water"
        to_vessel="State_B"
        volume="6 mL"
        move_speed="40.0"
        aspiration_speed="40.0"
        dispense_speed="40.0"
        from_port="0"
        to_port="0"
        through="None"
        use_backbone="True"
        repeats="1"
        estimated_volume="None"
        condition="(PERFORM_WRITE and CLEAN_FIRST) and (PERFORM_WRITE and CLEAN_FIRST)" />
      <Wait
        time="0 s"
        wait_recording_speed="2000.0"
        after_recording_speed="14.0"
        condition="(PERFORM_WRITE and CLEAN_FIRST) and (PERFORM_WRITE and CLEAN_FIRST)">
        <CSetRecordingSpeed
          recording_speed="2000.0"
          condition="(PERFORM_WRITE and CLEAN_FIRST) and (PERFORM_WRITE and CLEAN_FIRST)" />
        <CWait
          time="0 s"
          condition="(PERFORM_WRITE and CLEAN_FIRST) and (PERFORM_WRITE and CLEAN_FIRST)" />
        <CSetRecordingSpeed
          recording_speed="14.0"
          condition="(PERFORM_WRITE and CLEAN_FIRST) and (PERFORM_WRITE and CLEAN_FIRST)" />
      </Wait>
      <FlushTubing
        to_vessel="State_B"
        to_port="0"
        volume="5 mL"
        move_speed="40.0"
        dispense_speed="40.0"
        through_cartridge="None"
        flush_tube_vessel="None"
        aspiration_valve="valve_middle"
        flush_solvent="None"
        flush_solvent_volume="5 mL"
        flush_solvent_vessel="None"
        solvent_aspiration_valve="None"
        through_nodes="valve_middle"
        condition="(PERFORM_WRITE and CLEAN_FIRST) and (PERFORM_WRITE and CLEAN_FIRST)" />
    </Add>
    <Transfer
      stir_to_vessel="False"
      stir_from_vessel="False"
      rinse_stir="True"
      stir_speed="250.0"
      from_vessel="State_B"
      to_vessel="waste_middle"
      volume="10 mL"
      amount="None"
      from_port="0"
      to_port="0"
      through="None"
      time="None"
      aspiration_speed="40.0"
      move_speed="40.0"
      dispense_speed="40.0"
      viscous="False"
      through_cartridge="None"
      transfer_all="False"
      from_vessel_has_stirrer="False"
      from_vessel_has_heater="False"
      from_vessel_has_chiller="False"
      flush_tubing="False"
      rinsing_solvent="None"
      rinsing_volume="None"
      rinsing_repeats="1"
      rinsing_solvent_vessel="None"
      rinse_withdrawal_excess="0.2"
      solid="False"
      to_vessel_has_stirrer="False"
      rinse_stir_time="30.0"
      rinse_settle_time="10.0"
      aspiration_valve="valve_middle"
      through_nodes="valve_middle"
      condition="((PERFORM_WRITE and CLEAN_FIRST) and (PERFORM_WRITE and CLEAN_FIRST)) and ((PERFORM_WRITE and CLEAN_FIRST) and (PERFORM_WRITE and CLEAN_FIRST))">
      <CMove
        from_vessel="State_B"
        to_vessel="waste_middle"
        volume="10 mL"
        move_speed="40.0"
        aspiration_speed="40.0"
        dispense_speed="40.0"
        from_port="0"
        to_port="0"
        through="None"
        use_backbone="True"
        repeats="1"
        estimated_volume="None"
        condition="((PERFORM_WRITE and CLEAN_FIRST) and (PERFORM_WRITE and CLEAN_FIRST)) and ((PERFORM_WRITE and CLEAN_FIRST) and (PERFORM_WRITE and CLEAN_FIRST))" />
    </Transfer>
    <Add
      vessel="State_B"
      reagent="water"
      volume="6 mL"
      viscous="False"
      dropwise="False"
      time="None"
      stir="False"
      stir_speed="250 RPM"
      purpose="None"
      amount="None"
      mass="None"
      speed="None"
      port="0"
      through="None"
      move_speed="40.0"
      aspiration_speed="40.0"
      dispense_speed="40.0"
      anticlogging="False"
      anticlogging_solvent="None"
      anticlogging_solvent_volume="2 mL"
      anticlogging_reagent_volume="10 mL"
      flush_solvent="None"
      flush_solvent_volume="5 mL"
      aspiration_valve="valve_middle"
      through_cartridge="None"
      reagent_vessel="flask_water"
      waste_vessel="waste_middle"
      vessel_type="reactor"
      anticlogging_solvent_vessel="None"
      prime_n_times="1"
      priming_volume="3 mL"
      confirm_solid="True"
      cleaning="False"
      cleaning_solvent="None"
      cleaning_repeats="1"
      reagent_on_backbone="True"
      after_add_waste_vessel="None"
      condition="(PERFORM_WRITE and CLEAN_FIRST) and (PERFORM_WRITE and CLEAN_FIRST)">
      <StopStir
        vessel="State_B"
        stirring_controller="None"
        condition="(PERFORM_WRITE and CLEAN_FIRST) and (PERFORM_WRITE and CLEAN_FIRST)" />
      <CMove
        from_vessel="flask_water"
        to_vessel="State_B"
        volume="6 mL"
        move_speed="40.0"
        aspiration_speed="40.0"
        dispense_speed="40.0"
        from_port="0"
        to_port="0"
        through="None"
        use_backbone="True"
        repeats="1"
        estimated_volume="None"
        condition="(PERFORM_WRITE and CLEAN_FIRST) and (PERFORM_WRITE and CLEAN_FIRST)" />
      <Wait
        time="0 s"
        wait_recording_speed="2000.0"
        after_recording_speed="14.0"
        condition="(PERFORM_WRITE and CLEAN_FIRST) and (PERFORM_WRITE and CLEAN_FIRST)">
        <CSetRecordingSpeed
          recording_speed="2000.0"
          condition="(PERFORM_WRITE and CLEAN_FIRST) and (PERFORM_WRITE and CLEAN_FIRST)" />
        <CWait
          time="0 s"
          condition="(PERFORM_WRITE and CLEAN_FIRST) and (PERFORM_WRITE and CLEAN_FIRST)" />
        <CSetRecordingSpeed
          recording_speed="14.0"
          condition="(PERFORM_WRITE and CLEAN_FIRST) and (PERFORM_WRITE and CLEAN_FIRST)" />
      </Wait>
      <FlushTubing
        to_vessel="State_B"
        to_port="0"
        volume="5 mL"
        move_speed="40.0"
        dispense_speed="40.0"
        through_cartridge="None"
        flush_tube_vessel="None"
        aspiration_valve="valve_middle"
        flush_solvent="None"
        flush_solvent_volume="5 mL"
        flush_solvent_vessel="None"
        solvent_aspiration_valve="None"
        through_nodes="valve_middle"
        condition="(PERFORM_WRITE and CLEAN_FIRST) and (PERFORM_WRITE and CLEAN_FIRST)" />
    </Add>
    <Transfer
      stir_to_vessel="False"
      stir_from_vessel="False"
      rinse_stir="True"
      stir_speed="250.0"
      from_vessel="State_B"
      to_vessel="waste_middle"
      volume="10 mL"
      amount="None"
      from_port="0"
      to_port="0"
      through="None"
      time="None"
      aspiration_speed="40.0"
      move_speed="40.0"
      dispense_speed="40.0"
      viscous="False"
      through_cartridge="None"
      transfer_all="False"
      from_vessel_has_stirrer="False"
      from_vessel_has_heater="False"
      from_vessel_has_chiller="False"
      flush_tubing="False"
      rinsing_solvent="None"
      rinsing_volume="None"
      rinsing_repeats="1"
      rinsing_solvent_vessel="None"
      rinse_withdrawal_excess="0.2"
      solid="False"
      to_vessel_has_stirrer="False"
      rinse_stir_time="30.0"
      rinse_settle_time="10.0"
      aspiration_valve="valve_middle"
      through_nodes="valve_middle"
      condition="((PERFORM_WRITE and CLEAN_FIRST) and (PERFORM_WRITE and CLEAN_FIRST)) and ((PERFORM_WRITE and CLEAN_FIRST) and (PERFORM_WRITE and CLEAN_FIRST))">
      <CMove
        from_vessel="State_B"
        to_vessel="waste_middle"
        volume="10 mL"
        move_speed="40.0"
        aspiration_speed="40.0"
        dispense_speed="40.0"
        from_port="0"
        to_port="0"
        through="None"
        use_backbone="True"
        repeats="1"
        estimated_volume="None"
        condition="((PERFORM_WRITE and CLEAN_FIRST) and (PERFORM_WRITE and CLEAN_FIRST)) and ((PERFORM_WRITE and CLEAN_FIRST) and (PERFORM_WRITE and CLEAN_FIRST))" />
    </Transfer>
    <ResetHandling
      solvent="water"
      repeats="1"
      volume="3 mL"
      daisy_chained="True"
      end_waste="None"
      solvent_vessel="flask_water"
      air_flush="True"
      condition="PERFORM_WRITE">
      <CMove
        from_vessel="flask_water"
        to_vessel="waste_left"
        volume="3 mL"
        move_speed="40.0"
        aspiration_speed="40.0"
        dispense_speed="40.0"
        from_port="0"
        to_port="0"
        through=""
        use_backbone="True"
        repeats="1"
        estimated_volume="None"
        condition="PERFORM_WRITE" />
      <CMove
        from_vessel="flask_water"
        to_vessel="waste_right"
        volume="3 mL"
        move_speed="40.0"
        aspiration_speed="40.0"
        dispense_speed="40.0"
        from_port="0"
        to_port="0"
        through=""
        use_backbone="True"
        repeats="1"
        estimated_volume="None"
        condition="PERFORM_WRITE" />
      <FlushTubing
        to_vessel="waste_left"
        to_port="0"
        volume="5 mL"
        move_speed="40.0"
        dispense_speed="40.0"
        through_cartridge="None"
        flush_tube_vessel="None"
        aspiration_valve="None"
        flush_solvent="None"
        flush_solvent_volume="None"
        flush_solvent_vessel="None"
        solvent_aspiration_valve="None"
        through_nodes=""
        condition="PERFORM_WRITE" />
      <FlushTubing
        to_vessel="waste_right"
        to_port="0"
        volume="5 mL"
        move_speed="40.0"
        dispense_speed="40.0"
        through_cartridge="None"
        flush_tube_vessel="None"
        aspiration_valve="None"
        flush_solvent="None"
        flush_solvent_volume="None"
        flush_solvent_vessel="None"
        solvent_aspiration_valve="None"
        through_nodes=""
        condition="PERFORM_WRITE" />
    </ResetHandling>
    <Measure
      target="State_B"
      quantity="colour"
      comparison_value="no_colour"
      true_if="equal"
      current_reading="None"
      sensor="Camera"
      sensor_set="False"
      roi_index="10"
      step_id="PERFORM_WRITE" />
    <Shutdown
      vacuums=""
      heaters=""
      stirrers=""
      rotavaps=""
      chillers="" />
  </Procedure>

</Synthesis>

</XDL>
