# Supplementary material for: Achieving Operational Universality through a Turing Complete Chemputer
Source: JACS Au. 2026 Jan 12;6(1):460–8. doi: 10.1021/jacsau.5c01382 (PMC12848720; doi:10.1021/jacsau.5c01382)
Supplement: Supplementary file 2 [file au5c01382_si_002.zip › TuringData/Blueprint_reset_all_variables.xdl]

  <Blueprint id='ResetAllVariables'>
        <Hardware>
            <!-- <Component id="waste" type="waste" />
            <Component id='target' type='reactor' /> -->
        </Hardware>


        <Reagents>
        </Reagents>

        <Procedure>
        <!-- Every Variable to be reset is put in step_id -->
            <Measure step_id="This" target="waste" quantity="colour" comparison_value="no_colour" true_if="equal" />
            <Measure step_id="WRITE_ORANGE" target="waste" quantity="colour" comparison_value="no_colour" true_if="equal" />
            <Measure step_id="WRITE_BLUE" target="waste" quantity="colour" comparison_value="no_colour" true_if="equal" />
            <Measure step_id="WRITE_GREEN" target="waste" quantity="colour" comparison_value="no_colour" true_if="equal" />
            <Measure step_id="WRITE_WHITE" target="waste" quantity="colour" comparison_value="no_colour" true_if="equal" />
            <Measure step_id="MOVE_LEFT" target="waste" quantity="colour" comparison_value="no_colour" true_if="equal" />
            <Measure step_id="MOVE_RIGHT" target="waste" quantity="colour" comparison_value="no_colour" true_if="equal" />

            <!-- State vials and state names technically don't have to be reset -->
            <!-- State Vials -->
            <Measure step_id="STATE_0_ORANGE" target="waste" quantity="colour" comparison_value="no_colour" true_if="equal" />
            <Measure step_id="STATE_0_BLUE" target="waste" quantity="colour" comparison_value="no_colour" true_if="equal" />
            <Measure step_id="STATE_0_GREEN" target="waste" quantity="colour" comparison_value="no_colour" true_if="equal" />
            <Measure step_id="STATE_0_WHITE" target="waste" quantity="colour" comparison_value="no_colour" true_if="equal" />
                
            <Measure step_id="STATE_1_ORANGE" target="waste" quantity="colour" comparison_value="no_colour" true_if="equal" />
            <Measure step_id="STATE_1_BLUE" target="waste" quantity="colour" comparison_value="no_colour" true_if="equal" />
            <Measure step_id="STATE_1_GREEN" target="waste" quantity="colour" comparison_value="no_colour" true_if="equal" />
            <Measure step_id="STATE_1_WHITE" target="waste" quantity="colour" comparison_value="no_colour" true_if="equal" />
            <!-- State Writes -->
            <Measure step_id="WRITE_0_ORANGE" target="waste" quantity="colour" comparison_value="no_colour" true_if="equal" />
            <Measure step_id="WRITE_0_BLUE" target="waste" quantity="colour" comparison_value="no_colour" true_if="equal" />
            <Measure step_id="WRITE_0_GREEN" target="waste" quantity="colour" comparison_value="no_colour" true_if="equal" />
            <Measure step_id="WRITE_0_WHITE" target="waste" quantity="colour" comparison_value="no_colour" true_if="equal" />
                
            <Measure step_id="WRITE_1_ORANGE" target="waste" quantity="colour" comparison_value="no_colour" true_if="equal" />
            <Measure step_id="WRITE_1_BLUE" target="waste" quantity="colour" comparison_value="no_colour" true_if="equal" />
            <Measure step_id="WRITE_1_GREEN" target="waste" quantity="colour" comparison_value="no_colour" true_if="equal" />
            <Measure step_id="WRITE_1_WHITE" target="waste" quantity="colour" comparison_value="no_colour" true_if="equal" />
            <!-- State Names -->
            <Measure step_id="HALT" target="waste" quantity="colour" comparison_value="no_colour" true_if="equal" />
            <Measure step_id="ALPHA" target="waste" quantity="colour" comparison_value="no_colour" true_if="equal" />
            <Measure step_id="BETA" target="waste" quantity="colour" comparison_value="no_colour" true_if="equal" />
            <Measure step_id="GAMMA" target="waste" quantity="colour" comparison_value="no_colour" true_if="equal" />
                
            <Measure step_id="DELTA" target="waste" quantity="colour" comparison_value="no_colour" true_if="equal" />
            <Measure step_id="EPSILON" target="waste" quantity="colour" comparison_value="no_colour" true_if="equal" />
            <Measure step_id="ZETA" target="waste" quantity="colour" comparison_value="no_colour" true_if="equal" />
            <Measure step_id="ETA" target="waste" quantity="colour" comparison_value="no_colour" true_if="equal" />
      
            <Measure step_id="THETA" target="waste" quantity="colour" comparison_value="no_colour" true_if="equal" />
            <Measure step_id="IOTA" target="waste" quantity="colour" comparison_value="no_colour" true_if="equal" />
            <Measure step_id="KAPPA" target="waste" quantity="colour" comparison_value="no_colour" true_if="equal" />
            <Measure step_id="LAMBDA" target="waste" quantity="colour" comparison_value="no_colour" true_if="equal" />
                
            <Measure step_id="MU" target="waste" quantity="colour" comparison_value="no_colour" true_if="equal" />
            <Measure step_id="NU" target="waste" quantity="colour" comparison_value="no_colour" true_if="equal" />
            <Measure step_id="XI" target="waste" quantity="colour" comparison_value="no_colour" true_if="equal" />
            <Measure step_id="OMICRON" target="waste" quantity="colour" comparison_value="no_colour" true_if="equal" />

            <Measure step_id="SWITCH_TO_HALT" target="waste" quantity="colour" comparison_value="no_colour" true_if="equal" />
            <Measure step_id="SWITCH_TO_ALPHA" target="waste" quantity="colour" comparison_value="no_colour" true_if="equal" />
            <Measure step_id="SWITCH_TO_BETA" target="waste" quantity="colour" comparison_value="no_colour" true_if="equal" />
            <Measure step_id="SWITCH_TO_GAMMA" target="waste" quantity="colour" comparison_value="no_colour" true_if="equal" />
                
            <Measure step_id="SWITCH_TO_DELTA" target="waste" quantity="colour" comparison_value="no_colour" true_if="equal" />
            <Measure step_id="SWITCH_TO_EPSILON" target="waste" quantity="colour" comparison_value="no_colour" true_if="equal" />
            <Measure step_id="SWITCH_TO_ZETA" target="waste" quantity="colour" comparison_value="no_colour" true_if="equal" />
            <Measure step_id="SWITCH_TO_ETA" target="waste" quantity="colour" comparison_value="no_colour" true_if="equal" />
      
            <Measure step_id="SWITCH_TO_THETA" target="waste" quantity="colour" comparison_value="no_colour" true_if="equal" />
            <Measure step_id="SWITCH_TO_IOTA" target="waste" quantity="colour" comparison_value="no_colour" true_if="equal" />
            <Measure step_id="SWITCH_TO_KAPPA" target="waste" quantity="colour" comparison_value="no_colour" true_if="equal" />
            <Measure step_id="SWITCH_TO_LAMBDA" target="waste" quantity="colour" comparison_value="no_colour" true_if="equal" />
                
            <Measure step_id="SWITCH_TO_MU" target="waste" quantity="colour" comparison_value="no_colour" true_if="equal" />
            <Measure step_id="SWITCH_TO_NU" target="waste" quantity="colour" comparison_value="no_colour" true_if="equal" />
            <Measure step_id="SWITCH_TO_XI" target="waste" quantity="colour" comparison_value="no_colour" true_if="equal" />
            <Measure step_id="SWITCH_TO_OMICRON" target="waste" quantity="colour" comparison_value="no_colour" true_if="equal" />

        </Procedure>
    </Blueprint>
