# Supplementary material for: Achieving Operational Universality through a Turing Complete Chemputer
Source: JACS Au. 2026 Jan 12;6(1):460–8. doi: 10.1021/jacsau.5c01382 (PMC12848720; doi:10.1021/jacsau.5c01382)
Supplement: Supplementary file 2 [file au5c01382_si_002.zip › TuringData/Blueprint_write_two.xdl]

    <Blueprint id='WriteTwo'>
        <Hardware>
            <Component id='target' type='reactor' />
        </Hardware>


        <Reagents>
            <Reagent id='blue' />
            <Reagent id='water' />
        </Reagents>

        <Procedure>

            <Measure step_id="PERFORM_WRITE" target="target" quantity="colour" comparison_value="Blue_Colour"
                true_if="different" />
            <Measure step_id="CLEAN_FIRST" target="target" quantity="colour" comparison_value="white"
                true_if="different" />
            <Clean condition="PERFORM_WRITE and CLEAN_FIRST"/>
            <ResetHandling volume="3" solvent="water" repeats="1"/>
            <Add reagent="blue" volume="7 mL" vessel="target" condition="PERFORM_WRITE" />
            <Measure step_id="PERFORM_WRITE" target="target" quantity="colour" comparison_value="no_colour"
            true_if="equal" />
        </Procedure>
    </Blueprint>
