# Supplementary material for: Achieving Operational Universality through a Turing Complete Chemputer
Source: JACS Au. 2026 Jan 12;6(1):460–8. doi: 10.1021/jacsau.5c01382 (PMC12848720; doi:10.1021/jacsau.5c01382)
Supplement: Supplementary file 2 [file au5c01382_si_002.zip › TuringData/Blueprint_transition_BB6.xdl]

<Blueprint id='TransitionBB6'>
    <Hardware>
        <Component id="waste" type="waste" />
        <Component id="Tape_1" type="reactor" chemical="tape" />
        <Component id="Tape_2" type="reactor" chemical="tape" />
        <Component id="Tape_3" type="reactor" chemical="tape" />
        <Component id="Tape_4" type="reactor" chemical="tape" />
        <Component id="Tape_5" type="reactor" chemical="tape" />
        <Component id="Tape_6" type="reactor" chemical="tape" />
        <Component id="Tape_7" type="reactor" chemical="tape" />
        <Component id="Tape_8" type="reactor" chemical="tape" />
        <Component id="Head_1" type="reactor" chemical="head" />
        <Component id="Head_2" type="reactor" chemical="head" />
        <Component id="Head_3" type="reactor" chemical="head" />
        <Component id="Head_4" type="reactor" chemical="head" />
        <Component id="Head_5" type="reactor" chemical="head" />
        <Component id="Head_6" type="reactor" chemical="head" />
        <Component id="Head_7" type="reactor" chemical="head" />
        <Component id="Head_8" type="reactor" chemical="head" />
        <Component id="State_0" type="reactor" chemical="state" />
        <Component id="State_1" type="reactor" chemical="state" />

    </Hardware>


    <Reagents>
        <Reagent id='water' />
        <Reagent id='blue' />
        <Reagent id='orange' />
    </Reagents>

    <Procedure>
        <!-- Read State and Vial for table lookup NOW  -->
        <ResetAllVariables/>
        <ReadState/>
        <ReadTape/>

        <!-- Beginning of Table-Lookup, Moving and Writing -->

                            <!-- State ALPHA, Read white  -->
        <Repeat repeats="1" condition="ALPHA and READ_WHITE">
            <!-- Write One (orange) , move right, switch to beta -->

            <Measure step_id="WRITE_ORANGE" target="waste" quantity="colour" comparison_value="no_colour" true_if="different" />
            <Measure step_id="MOVE_RIGHT" target="waste" quantity="colour" comparison_value="no_colour" true_if="different" />
            <Measure step_id="SWITCH_TO_BETA" target="waste" quantity="colour" comparison_value="no_colour" true_if="different" />
         </Repeat>

                <!-- State ALPHA, Read orange  -->

                <!-- State ALPHA, Read orange  -->
                <Repeat repeats="1" condition="ALPHA and READ_ORANGE">
                <!-- Write One (Orange), move right, switch to halt -->
        
                    <Measure step_id="WRITE_ORANGE" target="waste" quantity="colour" comparison_value="no_colour" true_if="different" />
                    <Measure step_id="MOVE_RIGHT" target="waste" quantity="colour" comparison_value="no_colour" true_if="different" />
                    <Measure step_id="SWITCH_TO_HALT" target="waste" quantity="colour" comparison_value="no_colour" true_if="different" />
                </Repeat>
    
                                    <!-- State BETA, Read white  -->
                <Repeat repeats="1" condition="BETA and READ_WHITE">
                    <!-- Write Zero (White), move right, switch to gamma -->
            
                        <Measure step_id="WRITE_WHITE" target="waste" quantity="colour" comparison_value="no_colour" true_if="different" />
                        <Measure step_id="MOVE_RIGHT" target="waste" quantity="colour" comparison_value="no_colour" true_if="different" />
                        <Measure step_id="SWITCH_TO_GAMMA" target="waste" quantity="colour" comparison_value="no_colour" true_if="different" />
                    </Repeat>
    
                                <!-- State BETA, Read orange  -->
            <Repeat repeats="1" condition="BETA and READ_ORANGE">
                <!-- Write One (Orange), move right, remain in beta -->
        
                    <Measure step_id="WRITE_ORANGE" target="waste" quantity="colour" comparison_value="no_colour" true_if="different" />
                    <Measure step_id="MOVE_RIGHT" target="waste" quantity="colour" comparison_value="no_colour" true_if="different" />
                    <Measure step_id="SWITCH_TO_BETA" target="waste" quantity="colour" comparison_value="no_colour" true_if="different" />
                </Repeat>    
    
    
                                <!-- State GAMMA, Read White  -->
            <Repeat repeats="1" condition="GAMMA and READ_WHITE">
                <!-- Write One (Orange), move left, remain in gamma -->
        
                    <Measure step_id="WRITE_ORANGE" target="waste" quantity="colour" comparison_value="no_colour" true_if="different" />
                    <Measure step_id="MOVE_LEFT" target="waste" quantity="colour" comparison_value="no_colour" true_if="different" />
                    <Measure step_id="SWITCH_TO_GAMMA" target="waste" quantity="colour" comparison_value="no_colour" true_if="different" />
                </Repeat>    
    
                                <!-- State GAMMA, Read orange  -->
            <Repeat repeats="1" condition="GAMMA and READ_ORANGE">
                <!-- Write One (Orange), move left, switch to alpha -->
        
                    <Measure step_id="WRITE_ORANGE" target="waste" quantity="colour" comparison_value="no_colour" true_if="different" />
                    <Measure step_id="MOVE_LEFT" target="waste" quantity="colour" comparison_value="no_colour" true_if="different" />
                    <Measure step_id="SWITCH_TO_ALPHA" target="waste" quantity="colour" comparison_value="no_colour" true_if="different" />
                </Repeat>    
    
    
    
    
            <!-- And then execute at the end -->
            <WriteToTape/>
            <MoveHead/>
            <UpdateState/>
                


    </Procedure>
</Blueprint>
