# Supplementary material for: Achieving Operational Universality through a Turing Complete Chemputer
Source: JACS Au. 2026 Jan 12;6(1):460–8. doi: 10.1021/jacsau.5c01382 (PMC12848720; doi:10.1021/jacsau.5c01382)
Supplement: Supplementary file 2 [file au5c01382_si_002.zip › TuringData/Blueprint_update_state.xdl]

    <Blueprint id='UpdateState'>
        <Hardware>        
        <Component id="State_0" type="reactor" chemical="state" />
        <Component id="State_1" type="reactor" chemical="state" />
        <Component id="waste" type="waste" />
        </Hardware>


        <Reagents>
        </Reagents>

        <Procedure>

            <!-- Convert state name to state vials -->

            <Measure step_id="WRITE_0_ORANGE" target="State_0" quantity="colour" comparison_value="no_colour"
                true_if="different" condition="SWITCH_TO_HALT or SWITCH_TO_ALPHA or SWITCH_TO_BETA or SWITCH_TO_GAMMA"/>
            <Measure step_id="WRITE_0_BLUE" target="State_0" quantity="colour" comparison_value="no_colour"
                true_if="different" condition="SWITCH_TO_DELTA or SWITCH_TO_EPSILON or SWITCH_TO_ZETA or SWITCH_TO_ETA"/>
            <Measure step_id="WRITE_0_GREEN" target="State_0" quantity="colour" comparison_value="no_colour"
                true_if="different" condition="SWITCH_TO_THETA or SWITCH_TO_IOTA or SWITCH_TO_KAPPA or SWITCH_TO_LAMBDA"/>
            <Measure step_id="WRITE_0_WHITE" target="State_0" quantity="colour" comparison_value="no_colour"
                true_if="different" condition="SWITCH_TO_MU or SWITCH_TO_NU or SWITCH_TO_XI or SWITCH_TO_OMICRON"/>
            
            <Measure step_id="WRITE_1_ORANGE" target="State_1" quantity="colour" comparison_value="no_colour"
                true_if="different" condition="SWITCH_TO_HALT or SWITCH_TO_DELTA or SWITCH_TO_THETA or SWITCH_TO_MU"/>
            <Measure step_id="WRITE_1_BLUE" target="State_1" quantity="colour" comparison_value="no_colour"
                true_if="different" condition="SWITCH_TO_ALPHA or SWITCH_TO_EPSILON or SWITCH_TO_IOTA or SWITCH_TO_NU"/>
            <Measure step_id="WRITE_1_GREEN" target="State_1" quantity="colour" comparison_value="no_colour"
                true_if="different" condition="SWITCH_TO_BETA or SWITCH_TO_ZETA or SWITCH_TO_KAPPA or SWITCH_TO_XI"/>
            <Measure step_id="WRITE_1_WHITE" target="State_1" quantity="colour" comparison_value="no_colour"
                true_if="different" condition="SWITCH_TO_GAMMA or SWITCH_TO_ETA or SWITCH_TO_LAMBDA or SWITCH_TO_OMICRON"/>
            
            <!-- Write to vials -->

            <WriteZero target="State_0" condition="WRITE_0_WHITE" />
            <WriteOne target="State_0" condition="WRITE_0_ORANGE" />
            <WriteTwo target="State_0" condition="WRITE_0_BLUE" />
            <WriteThree target="State_0" condition="WRITE_0_GREEN" />

            <WriteZero target="State_1" condition="WRITE_1_WHITE" />
            <WriteOne target="State_1" condition="WRITE_1_ORANGE" />
            <WriteTwo target="State_1" condition="WRITE_1_BLUE" />
            <WriteThree target="State_1" condition="WRITE_1_GREEN" />
            
        </Procedure>
    </Blueprint>
